# Supplementary material for: An inherited mitochondrial DNA mutation remodels inflammatory cytokine responses in macrophages and in vivo in mice
Source: Nat Commun. 2025 Nov 20;16:10222. doi: 10.1038/s41467-025-65023-4 (PMC12635290; doi:10.1038/s41467-025-65023-4)
Supplement: Supplementary file 4 — Figure 1 source data [file 41467_2025_65023_MOESM4_ESM.xlsx]

## Sheet: Fig. 1b
	Heteroplasmy (% m.5019A>G)
	Bone marrow	BMDM
Mouse 1	85	85
Mouse 2	78	81.1
Mouse 3	87.67	84.72
Mouse 4	84.67	86.33
Mouse 5	81.67	84
Mouse 6	83.33	87

## Sheet: Fig. 1c
	mtDNA copy number
	NS WT	NS 5019	LPS WT	LPS 5019
Mouse 1	403.342	466.551	449.001	623.783
Mouse 2	341.834	420.027	477.495	595.92
Mouse 3	323.516	419.701	363.994	508.517

## Sheet: Fig. 1d
	Bar plot data		35S-methionine signal quantification analysis (a.u.)
	Mitochondrial translation			WT_A	WT_B	5019_A	5019_B	(technical duplicate)
	5019 vs WT (fold change)		Exp 1	464000000	236000000	309000000	311000000
Exp 1	0.548292		Coomassie Exp1	7140	6608	11356	11106
Exp 2	0.829781		Exp 2	572000000	840000000	420000000	543000000
Exp 3	0.654507		Coomassie Exp 2	25560	30795	20208	26592
			Exp 3	322000000	254000000	261000000	220000000
			Coomassie Exp 3	7245	6210	8560	8672
				WT	5019	(average intensity normalised to Coomassie)
			Exp 1	50350.1	27606.6
			Exp 2	24827.9	20601.8
			Exp 3	42673.1	27929.8
				5019 vs WT (fold change)
			Exp 1	0.548292
			Exp 2	0.829781
			Exp 3	0.654507

## Sheet: Fig. 1e
Oxygen consumption analysis
Time (minutes)	WT			m.5019A>G
	Mouse 1	Mouse 2	Mouse 3	Mouse 1	Mouse 2	Mouse 3	Mouse 4
1.43962	14.176	16.3209	20.6474	6.14956	4.73416	10.7651	8.53522
10.1242	13.9937	16.1545	20.1904	6.03992	4.66493	10.336	8.17709
18.7874	13.9111	16.1348	20.0777	6.00262	4.55501	10.1686	8.00054
27.6095	4.3688	5.03161	6.28046	2.03419	1.40137	3.97628	3.25022
36.342	4.57498	5.19431	6.42474	2.10287	1.43767	3.93614	3.23207
44.9795	4.54829	5.27755	6.84517	2.06831	1.34604	4.14238	3.26131
53.7066	13.5068	10.8804	33.2473	3.74679	2.62816	11.1906	7.49539
62.3672	18.3795	14.7084	35.1994	4.0608	2.35082	11.3008	7.53343
71.0229	20.6245	18.3523	36.453	4.05854	2.13164	11.5092	7.26293
79.7524	1.85208	2.23102	3.1104	1.06361	0.516792	2.11034	1.85854
88.3904	2.00048	2.45542	3.39126	0.978721	0.567395	1.98687	1.55934
97.0349	1.97165	2.44785	3.32161	1.02285	0.55616	1.989	1.57425

## Sheet: Fig. 1f
CoQ analysis
	WT			5019
	Mouse 1	Mouse 2	Mouse 3	Mouse 1	Mouse 2	Mouse 3
Control	59.6203	61.9115	53.4278	44.4031	45.5974	42.5987
Antimycin A	75.6902	85.4447	79.6092	84.4918	80.7881	83.645

## Sheet: Fig. 1g
Complex I															Complex III															Complex IV
Name	5019_1	5019_2	5019_3	5019_4	5019_5	5019_6	5019_7	WT_1	WT_2	WT_3	WT_4	WT_5	WT_6		Name	5019_1	5019_2	5019_3	5019_4	5019_5	5019_6	5019_7	WT_1	WT_2	WT_3	WT_4	WT_5	WT_6		Name	5019_1	5019_2	5019_3	5019_4	5019_5	5019_6	5019_7	WT_1	WT_2	WT_3	WT_4	WT_5	WT_6
Ndufs2	19.7719	20.4363	20.0615	20.0324	20.0381	20.1851	20.0444	20.9171	21.0088	21.2419	21.0359	21.2419	21.1765		Uqcrb	24.2419	24.3441	23.8198	24.9398	23.9976	23.9948	24.0098	24.6209	24.7695	24.7543	25.2021	25.0484	24.6865		Lrpprc	22.6543	23.0289	22.9225	22.9923	22.93	22.8294	22.8423	22.4898	22.7574	22.5093	22.821	22.9298	22.6518
Ndufs3	20.398	20.7956	20.801	20.7365	20.791	20.6323	20.195	21.1886	21.0359	21.6231	21.0951	21.2764	21.7955		Uqcrq	23.2188	23.4419	23.2962	23.1616	23.255	23.2224	23.3736	24.0359	23.7389	24.0105	23.2961	23.3778	23.9316		Taco1	20.3555	20.4254	20.0336	20.1983	20.0644	20.2261	20.1537	20.0292	20.0559	19.9882	19.8888	19.706	19.8968
Ndufa5	21.774	22.072	21.7083	21.7699	21.6014	21.6128	21.5493	22.8113	22.8054	22.7735	22.5892	22.4898	22.9388		Cyc1	22.0007	22.1323	22.4243	22.2341	22.5702	22.2188	22.1625	22.2961	22.002	22.3376	22.019	22.0918	22.3511		Coa3	22.5081	22.8413	22.6918	22.5258	22.58	22.5066	22.4319	23.1976	23.0999	23.0207	22.7876	22.4651	23.0983
Ndufs7	21.1339	21.6615	21.1214	21.2807	21.2272	21.163	20.9849	22.4651	22.2564	22.6141	22.3725	22.5093	22.417		Uqcrc1	23.9687	24.275	24.1457	24.0858	24.1008	24.0281	24.0095	24.5926	24.4923	24.8811	24.4234	24.417	24.7492		Cox14	19.0255	20.3334	19.4187	19.7348	20.0461	19.7334	19.6538	20.2066	20.4067	20.4476	20.0426	19.9601	20.3211
Ndufs8	20.8513	21.4374	20.9338	20.7083	20.6336	20.5914	20.4341	21.9423	21.8191	22.1047	21.6186	21.7348	21.9951		Uqcrc2	22.0668	22.5323	22.3432	22.3357	22.3075	22.392	22.3605	22.9406	22.7265	23.2679	22.7975	23.0756	23.2419		Cmc1	20.2602	20.7355	20.3569	19.7896	20.1794	20.2378	20.1414	21.1015	20.5451	20.4676	20.3321	20.343	20.6006
Ndufaf3	18.8884	19.15	19.1111	18.414	19.1274	19.1275	19.2069	19.358	19.0499	18.9695	18.3356	18.4919	19.2353		Uqcrh	22.499	22.7477	22.8723	22.4353	23.0607	22.9014	22.6109	22.7471	22.7035	23.0509	22.5846	22.4898	22.7327		Cox17	20.147	20.0291	19.0474	20.1888	19.1255	18.6462	18.7054	19.462	20.3101	19.2154	20.1457	20.265	19.6274
Ndufaf4	20.1159	19.8981	19.5068	20.2021	19.7882	19.567	19.9081	19.8564	19.7478	19.5064	19.8362	19.922	19.8417		Uqcr10	21.9325	22.4555	22.1626	21.8107	22.21	22.3183	22.2756	22.2989	22.2244	22.8746	22.3805	22.632	23.1285		Cox19	19.3115	18.9933	19.6056	18.7869	20.0879	18.589	18.4027	19.2363	19.2831	19.1496	19.0413	18.9061	18.9078
Ndufaf5	19.2084	18.8171	18.8382	19.0131	19.2246	18.8784	19.3684	18.9111	18.8294	18.9072	18.8482	18.844	19.0101		Uqcrfs1	23.4822	23.9965	23.9033	23.8455	23.8074	23.6747	23.7523	24.1946	24.002	24.6096	24.1946	24.391	24.4923		Surf1	21.1951	21.5579	21.4205	21.4837	21.2719	21.3059	21.6557	21.3211	20.8191	21.1886	20.8802	21.0088	21.1143
Ndufaf6	18.6276	18.8355	18.3696	18.12	18.7147	18.9574	18.9185	18.6871	18.6062	17.4411	16.3314	18.5886	19.2086		Uqcc1	16.5644	18.456	15.4704	17.7151	17.1435	16.9832	14.3068	15.4713	18.7155	16.7338	17.776	17.625	16.1149		Smim20	19.88	19.9728	19.6502	19.9313	19.8159	19.6206	19.9356	19.6456	19.9742	19.7302	19.6326	19.3157	19.7963
Ndufaf7	20.7461	20.9193	20.9662	20.5886	20.6094	20.7321	20.7037	20.7223	20.7056	20.2066	20.2066	19.9197	20.4676		Uqcc2	19.7499	19.3454	19.0537	18.7648	18.7801	18.9888	19.0236	19.0664	18.9678	18.1332	18.4226	17.9634	18.4898		Cox5a	26.6366	26.8127	26.2682	26.1198	26.2618	26.2373	26.3379	27.5898	27.2353	27.4785	26.726	26.7895	27.3153
															Uqcc3	18.1689	17.7484	18.3459	18.2362	18.7541	18.31	18.4094	18.2867	18.3475	18.088	17.871	17.6597	17.7342		Cox5b	23.6193	23.9794	23.4837	23.7382	23.5002	23.2452	23.3358	24.4234	24.5696	24.6595	24.8528	25.0317	24.6971
Ndufa3	15.4573	13.383	17.4566	14.4073	15.7578	14.3609	16.4956	13.2273	14.6488	15.3261	14.7193	15.8371	15.1409																	Cox6c	24.1514	24.8429	24.1193	24.404	24.2342	24.0819	24.0971	25.5433	25.3811	25.5926	25.4614	25.604	25.4769
Ndufa9	19.3397	20.1927	19.5151	19.4689	19.4573	19.5836	19.494	20.7553	20.7634	20.9812	20.6096	21.0088	20.8651																	Cox7b	16.3722	18.1364	18.1606	18.3585	17.63	16.8604	17.3788	18.6987	17.9086	18.1591	19.733	20.85	19.0154
Ndufa13	20.5841	21.459	21.0556	21.2972	21.1451	20.8984	20.9917	22.4947	22.019	22.8987	22.1765	22.6074	22.6431																	Cox7c	21.8829	22.6263	22.5486	22.8705	22.1647	21.8102	22.5644	23.3101	23.2821	23.8191	23.848	23.7492	24.0359
Ndufa8	22.6607	22.9846	22.0449	22.8475	22.094	21.9824	21.8874	23.5045	23.895	23.5522	23.8385	23.9584	23.6431																	Cox4i1	23.4692	23.5928	23.1578	23.4706	23.1693	23.0819	22.9378	23.7389	23.9134	23.976	24.2021	24.2607	24.0772
Timmdc1	18.7025	18.1239	18.5285	17.7522	18.0289	18.2968	15.2611	16.9682	14.7436	17.3895	17.1612	15.8966	18.2574																	Cox16	19.8423	19.8155	18.5858	19.9099	18.5854	19.0232	19.1396	19.5941	19.6762	18.8933	19.0461	19.2372	18.7671
Ndufaf2	22.0608	21.8716	21.4529	21.7833	21.1905	21.3084	21.5997	21.6453	22.0426	21.2933	21.632	21.5356	21.6886																	Cox20	19.8686	19.8057	19.3303	19.5462	19.1832	18.6947	18.8143	19.6529	19.2742	19.1367	19.3152	19.5435	19.2779
																														Coa6	21.1929	21.4118	21.1588	20.5106	21.1449	20.7958	20.9667	21.4676	20.9243	21.2125	20.4775	19.9459	21.1079
Ndufa1	20.6575	21.3139	20.4079	20.7607	20.2653	20.4536	20.4037	22.6518	22.1395	22.4947	21.9316	21.8651	22.2821																	Sco1	20.9314	20.9265	21.0067	21.1979	21.1073	20.9813	21.2428	20.6971	20.5823	21.002	20.714	20.8876	20.9024
Ndufa10	19.7907	20.2338	19.3212	20.6259	19.5333	19.4763	19.2833	21.0625	21.2302	21.3484	21.9098	22.1111	21.3699																	Sco2	19.0539	19.3545	19.5981	19.3312	19.6128	19.2797	19.5405	19.7461	19.7597	19.9307	19.1694	19.5639	19.7553
Ndufc2	21.4922	21.9755	21.3014	21.9749	21.0912	20.8073	21.3108	22.4118	22.8073	22.6822	23.1765	23.2434	22.8152																	Pet100	19.1909	18.8017	19.1191	18.7213	18.7412	18.7432	18.8936	19.0587	19	18.8835	19.0827	18.8908	19.3944
Ndufs5	21.267	21.6904	20.6102	21.355	20.7204	20.5448	20.6385	22.5427	22.7013	22.6074	22.695	22.6431	22.6475																	Pnkd	18.6441	19.0707	18.8482	18.2733	18.4949	18.2134	18.2936	18.9905	18.7677	18.906	18.6514	18.25	18.4194
Ndufaf1	17.2548	17.8177	18.5478	17.5126	15.6673	15.5331	18.4755	16.3234	17.2769	15.8058	17.8342	17.6886	16.0677																	Cox6a1	20.9519	21.5868	21.7136	20.0507	21.3518	21.2359	21.0782	22.7895	22.2036	22.3565	21.002	20.5165	22.6736
Ecsit	19.6204	19.7075	20.0136	19.4715	19.8989	19.77	19.8893	19.7002	19.5788	18.9585	18.6675	18.6562	19.336																	Cox6b1	24.1778	24.9318	24.118	24.1669	24.0688	23.9811	23.9792	25.5463	25.5463	25.5522	25.0935	25.0526	25.452
Acad9	22.1216	22.1944	22.3567	22.118	22.3393	22.1916	22.1916	21.8073	21.823	22.1238	22.0292	21.9916	22.1238																	Cox7a1	17.1673	18.1545	16.3002	17.9469	17.0555	15.7495	16.2041	18.2311	18.5444	19.0459	18.7427	18.4589	19.0369
																														Ndufa4	23.612	24.469	23.2414	24.5512	23.3469	23.2356	23.3088	24.7995	25.3376	25.228	25.5225	25.4892	25.2133
Ndufb1	21.1687	21.476	21.0636	20.5695	21.1116	20.9251	20.9982	22.9171	22.6606	22.8404	22.2593	22.1916	22.7796
Ndufb4	21.2943	22.1075	21.6081	21.2571	21.7162	21.4709	21.5355	23.0359	22.6029	23.0576	22.6757	22.2273	23.1596
Ndufb5	20.5109	20.6908	19.0845	20.9306	19.3416	19.5165	19.6194	20.9951	21.4221	21.0625	21.928	21.953	21.3592
Ndufb6	16.9064	19.1152	19.0178	18.8631	19.0535	16.2542	15.382	19.7047	20.0156	19.7734	19.3005	19.9233	19.5748
Ndufb10	21.3969	21.6143	20.8621	21.2816	20.6129	20.7403	20.8393	22.2792	22.1238	22.3457	22.5309	22.7935	22.2361
Ndufb11	21.4563	21.4835	21.0581	21.4035	20.8299	20.8208	20.8203	22.1238	22.2036	22.3484	22.5961	22.5069	22.6074
Foxred1	15.2767	16.5021	16.4189	16.1929	16.2061	15.8953	16.8581	16.2962	16.09	16.1117	16.6455	16.6922	17.0705
Dmac2	18.4675	18.091	17.8512	17.7539	17.7402	17.6787	16.8791	18.791	18.1273	17.7852	17.9168	17.693	17.975
Ndufab1	18.8534	18.3992	16.8	19.0901	14.752	16.9211	17.4723	17.4184	18.8235	17.8726	19.6985	19.9316	18.2549
Ndufb2	21.0603	22.0529	20.8377	21.8486	21.8482	21.1353	21.321	22.7816	22.3725	23.0292	22.3831	21.7796	23.0088
Ndufb3	20.2607	20.7536	20.2067	20.2411	20.4048	20.1788	20.0377	21.6757	21.5498	21.7348	21.4676	21.5261	21.8034
Ndufb7	20.1287	20.7475	20.2111	20.1408	20.1067	20.2229	20.217	21.654	21.4676	21.9171	21.7056	21.9352	21.743
Ndufb8	21.2649	21.8885	21.5266	21.5254	20.9835	20.8437	21.2002	22.6006	22.4996	22.7389	22.8633	22.6992	22.9406
Ndufb9	22.3432	22.7929	22.4348	22.1317	22.1382	22.148	22.0354	23.6865	23.5638	23.654	23.5404	23.3511	23.7796
Dmac1	18.217	18.5339	18.1233	18.4063	17.5048	17.6898	17.6983	17.5053	17.6974	17.2971	18.5409	18.359	17.6501
Ndufv1	21.6387	22.1956	21.5224	21.8664	21.1839	21.3532	21.454	22.8034	22.7816	23.0105	22.9812	22.976	23.087
Ndufv2	20.973	21.5732	20.9024	21.2405	20.8736	20.7102	20.5621	22.0821	22.1916	22.3129	22.2332	22.2961	22.3017
Ndufv3	20.786	21.282	21.4616	21.1277	20.996	21.1302	21.3388	21.0886	20.953	21.4972	21.6231	21.3376	21.4375
Ndufa2	21.6724	22.2555	21.6914	21.5162	21.7773	21.6346	21.5782	23.2679	23.0509	23.2375	22.5069	22.5961	23.0037
Ndufa6	15.5124	17.3295	16.433	17.779	16.5432	16.6558	15.7248	16.867	16.6393	16.9764	17.9161	19.141	16.2977
Ndufa11	14.8496	16.4437	15.6198	14.8313	16.324	15.9516	15.5091	18.3901	17.413	18.3084	16.3893	17.0288	18.5739
Ndufa12	20.3966	21.1709	20.5299	20.9147	20.3306	20.133	19.9057	21.9742	22.1174	22.1363	22.1519	22.1976	22.155
Ndufs1	22.2922	23.0678	22.3332	22.4268	22.2119	22.2448	22.2394	23.8191	23.6649	23.9672	23.6971	23.632	23.9406
Ndufs4	19.9099	20.1221	19.4977	20.06	19.3926	19.4443	19.6756	21.0821	21.3211	21.3156	21.3266	21.3321	21.4067
Ndufs6	20.8205	21.204	20.6616	20.664	20.773	20.5801	20.4043	22.0526	22.1206	22.1704	22.2707	22.4526	22.3484
Nubpl	19.8403	19.951	19.9937	19.7757	19.7145	19.6521	20.1952	19.6987	19.6066	19.6898	19.2907	19.2779	19.8201
Aifm1	23.4162	23.5082	23.5685	23.2969	23.461	23.3355	23.4308	23.2199	23.1719	23.4041	23.1222	23.0789	23.391

## Sheet: Fig. 1h
	OxPhos antibody cocktail
	Short exposure					Long exposure
	Exp 1		Exp 2			Exp 1		Exp 2			Exp 3
	Vinculin									Vinculin
	Short exposure									Short exposure
	Exp 1		Exp 2								Exp 3

## Sheet: Fig. 1i
Complex I structure
m.5019A>G vs WT
Name	Log2FC (RNAseq)	Log2FC (Proteomics)
Ndufs2	-0.08468	-1.02229
Ndufs3	-0.1865	-0.71443
Ndufa5	-0.42192	-1.00785
Ndufs7	-0.35868	-1.2144
Ndufs8	-0.251	-1.07055
Ndufa3	-0.11559	0.51464
Ndufa9	-0.12126	-1.25184
Ndufa13	-0.36531	-1.41165
Ndufa8	-0.19854	-1.37456
Ndufa1	0.10472	-1.61854
Ndufa10	-0.15586	-1.75325
Ndufc2	-0.12211	-1.43417
Ndufs5	-0.03202	-1.66431
Ndufb1	-0.27322	-1.5634
Ndufb5	-0.13971	-1.497
Ndufb6	-0.45659	-1.91651
Ndufb10	-0.03748	-1.33525
Ndufb11	-0.02563	-1.27304
Ndufab1	-0.21718	-1.19682
Ndufb2	-0.21086	-1.11569
Ndufb3	-0.39721	-1.32861
Ndufb7	-0.36432	-1.48355
Ndufb8	-0.21814	-1.40472
Ndufb9	-0.14336	-1.30673
Ndufv1	-0.11282	-1.3379
Ndufv2	-0.36165	-1.25985
Ndufv3	-0.04812	-0.16249
Ndufa2	-0.22846	-1.21159
Ndufa6	0.046336	-0.738
Ndufa11	-0.39285	-2.03693
Ndufa12	-0.51085	-1.63902
Ndufs1	0.011356	-1.3845
Ndufs4	-0.71928	-1.56851
Ndufs6	-0.18614	-1.50625
Aifm1	-0.08815	0.199699

## Sheet: Fig. 1j
Mitochondrial mass
Mitotracker Green (MTG) fold change
m.5019A>G vs WT
Mouse 1	1.33
Mouse 2	1.32
Mouse 3	1.37
Mouse 4	1.2
Mouse 5	1.32
Mouse 6	1.30324
Mouse 7	1.27622
Mouse 8	1.22244

## Sheet: Fig. 1k
Mitochondrial membrane potential
TMRM/MTG fold change
m.5019A>G vs WT
Mouse 1	0.816231
Mouse 2	0.81
Mouse 3	0.666504
Mouse 4	0.82
Mouse 5	1.02166
Mouse 6	0.860186
Mouse 7	0.830057
Mouse 8	0.817108
