# Supplementary material for: An inherited mitochondrial DNA mutation remodels inflammatory cytokine responses in macrophages and in vivo in mice
Source: Nat Commun. 2025 Nov 20;16:10222. doi: 10.1038/s41467-025-65023-4 (PMC12635290; doi:10.1038/s41467-025-65023-4)
Supplement: Supplementary file 5 — Figure 2 source data [file 41467_2025_65023_MOESM5_ESM.xlsx]

## Sheet: Fig. 2c
Proton efflux rate (PER) analysis
Time (minutes)	WT			m.5019A>G
1.44066	10.2798	9.08443	9.26321	6.68937	4.60945	8.66136	8.2158
10.133	10.3177	8.96695	9.22521	6.73965	4.53496	8.27326	8.04065
18.7954	10.3815	9.03779	9.19544	6.54779	4.45307	8.29769	7.87239
27.5504	26.4034	23.2019	24.6541	35.0517	24.6912	41.5793	44.6249
36.2155	28.0013	24.2851	26.8722	33.5339	23.8096	40.5024	42.705
44.8565	27.8853	23.3881	27.4971	32.3467	22.6732	39.9715	41.9086
53.6203	38.3765	32.4392	48.872	32.1882	22.6204	48.779	49.1664
62.341	45.8601	39.1682	53.7713	34.3027	24.2785	50.2584	49.9874
70.9953	46.7784	40.3603	54.4637	34.5955	24.1233	50.5613	49.891
79.7519	32.4257	27.1131	18.6203	23.7175	16.7755	21.8411	21.0007
88.4806	32.3414	25.8478	15.4772	23.1766	16.1893	17.8975	17.1978
97.1423	29.5537	24.0008	14.6314	22.3469	16.688	16.7245	16.1123

## Sheet: Fig. 2d
Glycolysis (%)			PER ratio (glyco vs non-glyco)
	m.5019A>G vs WT			WT	m.5019A>G
Mouse 1	161.772		Mouse 1	2.69723	5.35322
Mouse 2	132.732		Mouse 2	2.68707	5.54475
Mouse 3	181.85		Mouse 3	2.9903	5.01095
Mouse 4	200.815		Mouse 4		5.66853

## Sheet: Fig. 2e
Energy phenotype
	ECAR (mpH/min)		OCR (pmol/min)
	X	SEM	Mouse 1	Mouse 2	Mouse 3	Mouse 4	Mouse 5	Mouse 6	Mouse 7
m.5019A>G	20.2486	3.54126	112.914	111.355	126.864		62.94	118.88	111.19
WT	8.79139	0.354929	161.409	196.498	240.33	180.85	130.88	180.37	188.42
m.5019A>G LPS 6 h	41.4132	5.20622	104.009	92.8138	57.7923		46.1	104.03	84.94
WT LPS 6 h	26.4987	2.54995	156.718	201.964	241.696	148.607	142.92	178.78	174.46
m.5019A>G LPS 20min	30.8496	4.92593	118.3	121.304	144.509		51.5	113.93	99.72
WT LPS 20 min	14.944	0.476867	179.036	220.102	278.84	202.047	145.82	178.37	201.8

## Sheet: Fig. 2f
Lactate/pyruvate ratio (extracellular)
	WT	m.5019A>G	WT	m.5019A>G
	Non-stim		LPS 6 h
Mouse 1	14.9616	47.6232	18.9669	57.6429
Mouse 2	15.361	35.1059	18.5835	44.3703
Mouse 3	15.2983	48.8814	18.7537	54.78
Lactate/pyruvate ratio (extracellular)
	WT	m.5019A>G	WT	m.5019A>G
	Non-stim		LPS 24 h
Mouse 1	17.8682	58.4952	72.8622	141.379
Mouse 2	17.1237	42.6445	62.7172	104.918
Mouse 3	16.4611	51.0792	70.8036	133.294

## Sheet: Fig. 2g
HIF targets and gycolysis
Name	5019_1	5019_2	5019_3	5019_4	5019_5	WT_1	WT_2	WT_3	WT_4
MCT2	19.2083	19.1765	17.7269	18.4829	18.198	14.7378	17.2166	19.3194	16.8699
LDHB	19.7443	19.3923	19.566	19.7298	20.0951	18.3524	19.1818	19.1539	18.9663
BNIP3	17.0368	18.2146	17.6028	17.5714	19.7383	15.7669	15.8652	15.7814	17.3809
MCT4	19.5214	20.4874	18.8298	19.6579	18.7596	18.5445	18.0895	18.2239	17.8128
LDHA	27.3066	27.6998	27.3494	27.217	26.5285	26.4754	26.8858	26.5898	26.4862
HK2	22.8913	22.9951	22.9672	22.7182	22.5475	22.1206	22.4425	22.5261	22.3129
HIF-1a	19.4137	19.3779	19.3028	19.6551	19.9882	18.669	18.5002	18.2643	18.6923
PFKL	22.4425	22.5356	22.7203	22.4247	22.0088	21.7307	22.1363	22.0886	22.0224
GPI	24.848	25.0359	24.8191	24.9495	24.4984	24.1719	24.3844	24.1946	24.019
SLC2A1	15.9268	15.9241	16.8785	16.7336	17.2624	15.2541	15.9001	14.5365	17.0407
MCT1	16.0958	16.4888	16.8333	15.8553	16.8448	15.5642	15.6756	15.3442	16.8693
PGAM1	26.8019	26.3222	26.8264	26.7517	26.6595	26.3612	26.6181	26.4645	26.2838
ENO3	22.9795	22.9423	24.1095	23.3101	22.7975	22.5638	22.9134	22.2332	22.3101
HK3	25.3376	25.6264	25.6998	25.4362	25.3712	24.9406	25.1681	25.1214	25.1795
PKLR	19.461	18.9935	18.6031	19.5102	19.2599	19.1078	18.6489	15.43	18.7191
HK1	25.7415	25.7594	25.7024	25.6292	25.4614	25.4105	25.6348	25.5225	25.5638
PFKM	21.3376	21.0224	21.2125	21.2361	20.6096	21.0088	21.1886	20.8034	20.6628
PFKP	23.6757	23.6096	23.7594	23.7182	23.3645	23.391	23.4923	23.3376	23.1301
PGK1	27.7895	27.7129	27.6595	27.9705	27.5826	27.5826	27.7325	27.1984	27.1604
ENO2	20.5638	19.7538	20.5823	20.7796	20.6186	20.3752	20.4067	20.3538	20.343
ENO1	27.4707	27.5014	27.9203	27.7708	27.9977	27.3239	27.4073	27.217	27.217
ALDOA	27.9031	27.8799	28.3704	28.1361	28.1652	27.8142	27.8385	27.6865	27.7389
GAPDH	27.7645	27.7389	27.8081	28.003	27.7325	27.7708	27.673	27.5315	27.5165
PKM1	29.3239	29.3023	29.9117	29.5591	29.5278	29.524	29.5184	29.4707	29.459
SLC2A6	19.3926	19.3672	19.0588	19.4046	19.3943	19.6435	19.4797	19.9601	19.664
PGK2	20.1946	19.8036	20.1457	20.4476	20.1457	20.7876	20.5356	20.1581	20.5165
PGAM2	19.9226	20.3321	20.68	20.4576	21.0886	20.6364	20.4874	21.0951	21.265
BPGM	16.3519	16.8075	17.5923	17.0383	16.6231	17.2695	16.0666	18.0711	18.1051
HKDC1	20.5261	22.6387	22.4874	21.2989	22.7512	22.3184	22.4221	22.6186	23.2679

## Sheet: Fig. 2i
Lactate (m+3) (% fraction labelled)
	WT			m.5019A>G
NS	65.0881	61.004	63.3599	74.0924	72.2669	70.3514
LPS	71.7862	71.071	70.5336	78.0606	74.7555	74.6711
Citrate (m+2) (% fraction labelled)
	WT			m.5019A>G
NS	12.544	13.6744	15.0905	5.62491	8.42323	6.1379
LPS	11.2754	12.7377	15.1294	4.69927	7.06338	5.50261
