# Supplementary material for: An inherited mitochondrial DNA mutation remodels inflammatory cytokine responses in macrophages and in vivo in mice
Source: Nat Commun. 2025 Nov 20;16:10222. doi: 10.1038/s41467-025-65023-4 (PMC12635290; doi:10.1038/s41467-025-65023-4)
Supplement: Supplementary file 6 — Figure 3 source data [file 41467_2025_65023_MOESM6_ESM.xlsx]

## Sheet: Fig. 3a
TCA cycle and aspartate metabolite abundance (a.u.)
	WT_NS					WT_LPS					m.5019A>G_NS					m.5019A>G_LPS
Acetyl-CoA	0.246233	0.460972	0.523628	0.593983	0.548741	0.332318	0.724606	0.810843	1	0.834695	0.248769	0.45169	0.261947	0.99788	0.586511	0.29721	0.818873	0.672075	0.892664	0.490611
Citrate	0.849345	1	0.722444	0.695823	0.738639	0.930211	0.934651	0.886915	0.971871	0.771079	0.90456	0.707603	0.536914	0.514806	0.660523	0.8891	0.746739	0.685252	0.917831	0.646469
Isocitrate	0.459225	0.625296	0.466776	0.556339	0.531117	0.731214	0.905652	0.688874	0.744829	0.592851	0.695653	0.589985	0.436397	0.680371	0.580605	0.916803	0.882916	0.736588	1	0.708144
α-KG	0.098645	0.108531	0.133946	0.168817	0.096226	0.392864	0.452142	0.324451	0.464405	0.378215	0.315864	0.260999	0.331041	0.432804	0.49723	1	0.627427	0.654466	0.89543	0.927887
Succinyl-CoA	0.189545	0.387302	0.399328	0.279899	0.263112	0.324123	0.81666	0.683652	1	0.831397	0.0684578	0.17572	0.0429456	0.318681	0.124162	0.251297	0.349727	0.351035	0.372927	0.183326
Succinate	0.990984	0.905834	0.518027	0.565515	0.574634	1	0.974392	0.640446	0.656365	0.54232	0.739264	0.733958	0.845084	0.554233	0.565868	0.825325	0.638392	0.668489	0.694084	0.554139
Fumarate	0.364108	0.383308	0.280214	0.233912	0.242756	0.590238	0.612639	0.38336	0.367198	0.345819	0.595526	0.480441	0.531691	0.447584	0.404565	1	0.574148	0.543483	0.597085	0.556067
Malate	0.244921	0.3071	0.259708	0.286007	0.280987	0.551591	0.611175	0.406139	0.548245	0.467981	0.542782	0.430281	0.439098	0.535841	0.444717	1	0.631329	0.546319	0.784162	0.579636
Aspartate	0.482663	0.694883	0.736882	0.866509	0.957332	0.64767	0.914675	0.775133	1	0.74128	0.733617	0.541	0.408691	0.782579	0.610375	0.795568	0.575788	0.348036	0.491325	0.39197
TCA cycle and aspartate metabolite abundance (a.u.)
	WT +Gln			WT -Gln			m.5019A>G +Gln			m.5019A>G -Gln
Acetyl-CoA	0.343155	0.404606	1	0.368598	0.346905	0.700801	0.652608	0.385534	0.513227	0.565661	0.236986	0.583357
Citrate	0.50714	0.832308	1	0.333762	0.391786	0.48737	0.533728	0.51101	0.357495	0.151721	0.1737	0.164483
Isocitrate	0.517676	0.871588	0.868265	0.429681	0.531231	0.468674	0.877778	1	0.625953	0.319932	0.370362	0.214464
α-KG	0.160243	0.265613	0.320569	0.044704	0.078661	0.089819	1	0.842054	0.831633	0.118092	0.061826	0.03727
Succinyl-CoA	0.278511	0.0951496	0.524363	0.322908	0.0419054	1	0.174419	0.0354858	0.059244	0.0660044	0.00762547	0.109908
Succinate	0.399805	0.342931	0.453536	0.285696	0.303727	0.38929	1	0.271951	0.345988	0.325917	0.156284	0.30587
Fumarate	0.170838	0.263679	0.433009	0.12012	0.108441	0.228324	0.719064	0.638735	1	0.258027	0.227627	0.282131
Malate	0.229578	0.426268	0.404927	0.113889	0.158603	0.147603	0.816202	1	0.917085	0.30726	0.361635	0.215468
Aspartate	0.487646	1	0.361673	0.075772	0.195723	0.03124	0.294082	0.414455	0.085713	0.051046	0.05858	0.014825

## Sheet: Fig. 3b
a-KG/succinyl-CoA ratio
NS	WT	m.5019A>G
Mouse 1	37.2599	372.298
Mouse 2	22.9549	115.424
Mouse 3	25.6945	569.933
Mouse 4	47.9772	103.739
Mouse 5	24.2213	277.171
a-KG/succinate ratio
NS	WT	m.5019A>G
Mouse 1	0.028786	0.109079
Mouse 2	0.034173	0.091326
Mouse 3	0.05994	0.097176
Mouse 4	0.063871	0.180895
Mouse 5	0.036907	0.204233

## Sheet: Fig. 3c
OGDHC and PDHC DLD E3 subunit (signal intensity a.u.)
	WT						m.5019A>G
NS	2.81001e+07	29300054	33200002	28400047	29800021	35699982	2.7116e+07	27605071	26136271	23942824	24004641	24117550	24112869
LPS	3.41e+07	33800002	34899910	37100107			2.45e+07	19599996	17999955	21299999	21999997

## Sheet: Fig. 3e
Isocitrate m+5 (% fraction labelled)
	WT					m.5019A>G
NS	0	20.322	18.788	18.375	19.745	34.7	47.421	40.712	37.748	38.899
LPS	50.751	52.498	47.13	43.93	40.669	70.026	72.032	60.683	59.89	58.744
Citrate m+5 (% fraction labelled)
	WT					m.5019A>G
NS	7.461	7.159	4.989	5.152	6.028	17.288	25.345	12.097	11.149	13.491
LPS	23.533	17.085	11.686	10.31	9.545	47.925	46.124	17.926	18.244	20.617

## Sheet: Fig. 3f
L-2-hydroxyglutarate m+5 (% fraction labelled)
	WT			m.5019A>G
NS	18.63	17.696	24.275	50.513	47.403	57.592
LPS	61.506	49.903	35.854	76.081	66.516	73.185

## Sheet: Fig. 3h
Citrate m+3 (% fraction labelled)
	WT			m.5019A>G
NS	5.25096	5.14987	5.78539	2.29282	3.12083	2.44124
LPS	4.86005	4.72565	4.63073	5.29853	5.80019	5.43309
Malate m+3 (% fraction labelled)
	WT			m.5019A>G
NS	19.0283	18.9346	19.5459	14.104	14.6272	13.9015
LPS	15.5935	16.7034	17.3985	39.7391	37.5648	40.659
Succinate m+3 (% fraction labelled)
	WT			m.5019A>G
NS	14.9792	15.6755	17.2647	7.16715	9.95468	8.77848
LPS	1.18578	1.4893	1.57866	21.7849	17.7501	23.7727
