# Supplementary material for: An inherited mitochondrial DNA mutation remodels inflammatory cytokine responses in macrophages and in vivo in mice
Source: Nat Commun. 2025 Nov 20;16:10222. doi: 10.1038/s41467-025-65023-4 (PMC12635290; doi:10.1038/s41467-025-65023-4)
Supplement: Supplementary file 7 — Figure 4 source data [file 41467_2025_65023_MOESM7_ESM.xlsx]

## Sheet: Fig. 4b
Aspartate m+3 (% fraction labelled) from U-13C-glutamine
	WT					m.5019A>G
NS	7.582	7.414	8.773	8.471	8.715	3.606	6.455	9.555	9.294	8.631
LPS 6 h	14.27	14.468	13.363	13.401	12.983	21.35	28.521	15.063	15.878	16.537
Argininosuccinate m+3 (% fraction labelled) from U-13C-glutamine
	WT					m.5019A>G
NS	0	0	2.216	3.857	3.407	0	0	9.918	6.388	12.213
LPS 6 h	8.695	7.583	8.54	11.903	10.448	31.238	39.108	20.399	20.862	27.416
Fumarate m+3 (% fraction labelled) from U-13C-glutamine
	WT					m.5019A>G
NS	3.809	6.528	8.506	8.049	8.877	12.307	12.975	12.071	11.439	11.191
LPS 6 h	4.859	9.076	13.569	11.994	13.581	32.059	36.918	21.626	21.312	26.327

## Sheet: Fig. 4d
Aspartate m+3 (% fraction labelled) from U-13C-glucose
	WT			m.5019A>G
NS	21.7451	21.3494	22.2512	11.9731	13.152	11.9666
LPS 24 h	14.2646	16.0182	15.7365	31.3948	29.6956	35.1599
Argininosuccinate m+3 (% fraction labelled) from U-13C-glucose
	WT			m.5019A>G
NS	0	0		0	0	0
LPS 24 h	5.303	2.356	10.298	42.401	60.296	51.551
Fumarate m+3 (% fraction labelled) from U-13C-glucose
	WT			m.5019A>G
NS	12.8659	12.4921	15.0534	10.6054	11.8949	10.6122
LPS 24 h	10.1492	11.4463	13.4769	35.0077	33.1689	34.8766

## Sheet: Fig. 4e
	Nitrite (mM)
	WT_ns +gln	WT_ns -gln	WT_LPS + gln	WT_LPS -gln	5019_ns +gln	5019_ns -gln	5019_LPS +gln	5019_LPS -gln
Mouse 1	1.145	1.305	10.51	2.805	1.055	0.975	15.62	3.945
Mouse 2	1.3	1.42	8.665	3.21	0.985	0.99	14.405	2.74
Mouse 3	1.66	1.39	10.47	2.96	1.425	0.665	20.845	5.355

## Sheet: Fig. 4f
	Nos2
Time (h)	WT			m.5019A>G
0	1.91034e-05	1.41163e-05	7.57693e-06	2.40321e-05	2.03546e-05	8.10426e-06
1	1.69419e-05	2.80588e-05	1.19855e-05	3.1411e-05	3.32784e-05	4.18822e-05
2	0.0034524	0.00405197	0.000926912	0.00292719	0.00308194	0.00551104
6	1	0.859984	0.2223	0.828	1	1
24	0.100633	0.161341	0.06742	0.422473	0.751999	0.592783

## Sheet: Fig. 4g
	iNOS over LPS timecourse (0, 24, 6, 2, 1 h)
	Exp 1					Exp 2					Exp 3
	iNOS					iNOS					iNOS
	b-actin					b-actin					b-actin
