# Supplementary material for: An inherited mitochondrial DNA mutation remodels inflammatory cytokine responses in macrophages and in vivo in mice
Source: Nat Commun. 2025 Nov 20;16:10222. doi: 10.1038/s41467-025-65023-4 (PMC12635290; doi:10.1038/s41467-025-65023-4)
Supplement: Supplementary file 8 — Figure 5 source data [file 41467_2025_65023_MOESM8_ESM.xlsx]

## Sheet: Fig. 5a
RNA seq
m.5019A>G vs WT ( LPS 1h)
Name	log2(FC)	-log10(FDR)
F13a1	3.30243	41.441
Mmp9	2.71367	18.2633
Ifnb1	2.58546	21.3958
Egln3	2.55512	19.06
Ak4	1.67412	9.33016
Mgl2	1.66882	2.93946
Mmp8	1.55192	3.25011
Acta2	1.546	2.06006
Prelid2	1.50399	1.60232
Acod1	1.47939	5.29385
Fn1	1.4714	3.99358
C3	1.4693	6.63493
Clec4n	1.43771	2.54807
Ccl6	1.41094	7.61294
Ccl5	1.3706	4.56836
Runx3	1.36623	4.67615
Marchf9	1.35788	4.26452
Lzts2	1.34344	2.95622
Gm14636	1.2998	2.93823
Azin2	1.27703	2.97704
Ms4a7	1.27463	3.25011
Pde1b	1.24258	3.26727
Pdpn	1.22052	4.81613
Pla2g7	1.19992	5.06819
Il1a	1.19025	3.25011
NA	1.13582	2.31602
Relb	1.13273	3.81839
Cbr2	1.10097	5.10749
Il1rn	1.07902	4.57945
Lif	1.07878	3.16485
Palm	1.06306	1.91271
Psd	1.0481	2.37308
Ankrd37	1.04555	1.72423
Arl5c	1.04422	3.30873
Apoe	1.04047	2.20201
Lyz1	1.03443	2.88598
Fas	1.02768	1.44488
Il21r	0.994681	3.69811
P4ha2	0.994318	3.05398
Pilrb1	0.973634	1.80851
Fam162a	0.970309	1.63861
Ccr3	0.968451	1.94375
Prdx5	0.948129	3.99358
Frmd6	0.94597	2.86168
Rac3	0.945344	2.84263
Gadd45a	0.943957	2.93946
Aoah	0.937721	2.20201
Bst1	0.923486	2.85419
Clec4e	0.907768	1.75598
Slc16a3	0.899086	3.84992
Ifrd1	0.898158	2.13631
Mmp13	0.886801	2.65974
Wfdc17	0.880709	2.84268
Fcrls	0.879034	3.70093
Pomk	0.874071	2.43038
Lamb2	0.873427	1.83042
Prdm1	0.864353	1.59496
Hilpda	0.863693	2.20913
Itga9	0.85913	1.8605
Fabp4	0.855833	1.96431
Pf4	0.844807	2.93946
Pygl	0.838961	2.93946
Ccl12	0.832695	2.13631
Slco2b1	0.829922	2.18802
Epop	0.825155	1.3624
Trim13	0.820537	1.47908
Tmem132a	0.813071	1.82029
Jdp2	0.805595	1.47908
Pgm1	0.798039	1.60659
Jund	0.79626	2.2631
Afap1l1	0.790785	1.47908
Fam20c	0.767768	1.45929
Pnrc1	0.753	1.74284
Ptprs	0.750817	1.75531
P4ha1	0.750768	2.08025
Dusp16	0.748004	1.8605
Traf1	0.724427	1.75466
Slc15a3	0.68379	1.92093
Marcksl1	0.669602	2.20201
Hgsnat	0.666928	1.75911
Ccl7	0.571896	1.3624
Fth1	-0.59637	7.1984
Ly6e	-0.63241	2.241
Ccnf	-0.64947	1.4981
Naaa	-0.6799	1.44488
Arsb	-0.68013	1.60381
Kpna2	-0.68411	1.90241
Cd74	-0.68773	1.51863
Tubb4b	-0.69841	2.23867
Top2a	-0.69925	1.82029
Fads2	-0.70852	1.83409
Cdkn2d	-0.71446	1.67906
Arl6ip1	-0.71607	1.84323
Tgfbi	-0.7194	2.97704
Racgap1	-0.72557	2.2776
Dlgap5	-0.72601	1.93972
Cx3cr1	-0.73038	1.61286
Kif11	-0.73209	1.93967
Iqgap3	-0.76317	1.31446
Cenpe	-0.76859	2.02576
St6gal1	-0.77063	2.29651
Birc5	-0.7833	2.20201
Kif23	-0.78518	2.68282
Plscr4	-0.78526	1.50906
Gtse1	-0.79376	2.25826
Kifc1	-0.80142	2.46129
Aurka	-0.81054	2.3934
Kif20b	-0.82005	2.32428
Bub1b	-0.8283	3.06328
H2az1	-0.8291	2.84236
Spag5	-0.82945	2.3934
Cip2a	-0.8398	2.39123
Hmgn2	-0.85996	3.15793
Cacna1a	-0.86289	2.39283
Kif18b	-0.86766	2.23867
Cd300a	-0.87726	3.33663
Nedd9	-0.8779	1.75911
Cdkn2c	-0.88961	2.36458
Ckap2l	-0.89772	2.76763
Anln	-0.90826	1.93972
Cdca3	-0.90974	3.56756
H2-Aa	-0.91617	2.2776
Nusap1	-0.92273	3.51394
Txnip	-0.9303	1.47386
Foxm1	-0.93032	1.49433
Id1	-0.94736	1.67081
Ect2	-0.95035	1.51376
Bsn	-0.95866	2.06006
Kif14	-0.96748	1.63861
Troap	-0.97361	3.06328
Parpbp	-0.97676	2.50097
Cd300e	-0.98088	2.04324
Knl1	-0.98525	1.42364
Ccna2	-0.98752	2.07025
Klf10	-1.00179	1.60659
Ly6a	-1.00537	4.05048
Ckap2	-1.00628	3.64274
Arhgef39	-1.01329	3.15602
Mcoln3	-1.02901	2.10695
Cd24a	-1.0448	2.2776
Cadm1	-1.08386	5.59389
Slc6a12	-1.08829	2.68282
Cep55	-1.08944	3.26727
Rnf144b	-1.10513	3.91175
Serpinb6b	-1.10705	4.03707
Axl	-1.11909	2.92336
Fam83f	-1.12183	1.99101
Ifi44	-1.12593	3.46165
Depdc1b	-1.13622	3.22716
Kif2c	-1.13692	5.06819
Pimreg	-1.14512	4.92209
Lsr	-1.1465	3.99526
Ccnb1	-1.15333	3.45191
Prc1	-1.15888	2.62157
Cdc25b	-1.15995	4.42472
Neurl1b	-1.16757	3.2754
Sh2d1b1	-1.16859	3.06328
Hmmr	-1.17462	5.01204
Cenpa	-1.18286	5.06819
Sapcd2	-1.1903	2.93161
Cenpf	-1.19599	3.81839
Nek2	-1.23888	5.06803
Fam83d	-1.23967	4.39248
F11r	-1.24155	3.28484
Cspg4	-1.25398	2.50969
Col4a5	-1.26483	3.87504
Prr11	-1.2795	3.81839
Col4a1	-1.28858	2.88598
Card11	-1.29185	2.6533
Ccnb2	-1.29189	6.00342
Aspm	-1.29963	3.37668
Ube2c	-1.30292	6.44691
Cdc20	-1.31295	7.61934
Kif20a	-1.40201	2.91955
Plk1	-1.41749	8.96383
Col4a2	-1.54093	5.06819
Pif1	-1.54462	5.89518

## Sheet: Fig. 5b
Ifnb1
Time (h)	WT			m.5019A>G
0	0.000425	0.000223	0.000197222	0.000144	0.000231	7.01837e-05
1	0.175899	0.160289	0.146857	0.415438	0.429868	1
2	0.466753	0.523845	0.479857	1	1	0.967281
6	0.015732	0.0123	0.00848291	0.012529	0.010492	0.0122984
24	0.002724	0.003305	0.00515517	0.038697	0.034744	0.0584774

## Sheet: Fig. 5c
	IFN-b
Time (h)	WT			m.5019A>G
0	0	0	0	0	0	0
1	0	0	46.6667	47.8333	38.4167	158.25
2	241.75	488.333	782.583	1373.92	1398.92	1420
6	423.5	678.417	965.5	1277.08	1373.67	1304.75
24	4.08333	17.5	41.5833	82.3333	108.833	107.25

## Sheet: Fig. 5d
	LPS timecourse; Type I IFN signalling-related proteins
	Exp 1										Exp 2										Exp 3
	p-IRF3					ISG15					p-IRF3					ISG15					p-IRF3					ISG15
	Vinculin (same blot as p-IRF3)					b-actin (same blot as ISG15/IRF3)					b-actin (same blot as p-IRF3)					b-actin (same blot as ISG15/IRF7)					b-actin (same blot as p-IRF3/ISG15)					IRF7 (same exp, different blot)
	IRF3 (same exp 1, different blot)					IRF7 (same exp 1, different blot)					IRF3 (same exp 2, different blot)					IRF7										b-actin (same blot as IRF7)
						b-actin (same blot as IRF7)					b-actin (same blot as IRF3)

## Sheet: Fig. 5e
Oxylipin profiling (ng/1 x 106 cells)
PGD2
WT NS	m.5019A>G NS	WT LPS	m.5019A>G LPS
0	0	0.239716	0.0941895
0	0	0.285206	0.0934104
0	0	0.222074	0.0737514
PGE2
WT NS	m.5019A>G NS	WT LPS	m.5019A>G LPS
0	0	0.0185201	0
0	0	0.0244118	0.0117192
0	0	0.0180219	0.00961524
11-HETE
WT NS	m.5019A>G NS	WT LPS	m.5019A>G LPS
0	0	2.39003	1.13267
0	0	3.68444	1.33999
0	0	2.44256	0.59762

## Sheet: Fig. 5f
Olink proteomics
m.5019A>G vs WT LPS 6h
Name	log2(FC)	-log10(FDR)
Tnf	-0.10725	0.023739
Ccl2	0.057423	0.023739
Cxcl1	-0.0951	0.023739
Cxcl2	-0.0163	0.023739
Il6	-0.75804	1.51048
Ccl22	-0.46818	0.672469
Ccl4	-0.0618	0.023739
Ccl12	0.31097	0.292796
Ccl5	-0.32272	0.292796
Il27	0.064663	0.023739
Csf2	-0.53377	0.802946
Il10	0.06423	0.023739
Fgf21	-0.39733	0.501122
Cxcl9	0.796613	1.55848
Hgf	-0.57748	0.937757
Ifna2	0.612187	0.937757
Il1b	-1.28018	4.72125
Il12a_Il12b	-0.51938	0.791424
Il5	-0.07115	0.023739
Il2	0.01814	0.023739
Cd274	-0.04453	0.023739
Il1a	0.09288	0.023739
Csf3	0.2775	0.245891
Ifng	-0.57639	0.937757
Csf1	-0.28631	0.248086
Il16	-0.48154	0.678226
Il7	0.094867	0.023739
Il17a	-0.46044	0.672469
Ctla4	-0.02038	0.023739
Pdcd1lg2	-0.26236	0.225092
Cxcl11	0.22575	0.14756
Ccl17	-0.02038	0.023739
Il3	0.108983	0.023739
Ifnl2	-0.14777	0.023739
Il4	-0.58883	0.937757
Il33	-0.30945	0.292796
Cxcl12	-0.00235	0.0135611
Il17f	-0.18395	0.0642671
Il22	0.11665	0.023739
Il9	0.41145	0.520212
Il31	-0.11618	0.023739
Il21	-0.07673	0.023739
Ccl11	-0.02038	0.023739

## Sheet: Fig. 5g
	LPS timecourse; pro-IL-1b & COX2
	Exp 1										Exp 2										Exp 3
	pro-IL-1b					COX2					pro-IL-1b					COX2					pro-IL-1b					COX2
	b-actin for pro-IL-1b/COX2										b-actin for pro-IL-1b/COX2										b-actin for pro-IL-1b					b-actin for COX2

## Sheet: Fig. 5h
	IFNAR blocking antibody; pro-IL-1b & COX2
	Exp 1										Exp 2										Exp 3
	pro-IL-1b					COX2					pro-IL-1b					COX2					pro-IL-1b					COX2
	b-actin for pro-IL-1b					b-actin for COX2					b-actin for pro-IL-1b					b-actin for COX2					b-actin for pro-IL-1b/COX2

## Sheet: Fig. 5i
	JAK/STAT inhibition with Ruxolitinib; pro-IL-1b & COX2
	Exp 1										Exp 2										Exp 3
	pro-IL-1b					COX2					pro-IL-1b					COX2					pro-IL-1b					COX2
	b-actin for pro-IL-1b/COX2										b-actin for pro-IL-1b					b-actin for COX2					b-actin for pro-IL-1b/COX2

## Sheet: Fig. 5j
	JAK/STAT inhibition with Ruxolitinib; iNOS
	Exp 1					Exp 2					Exp 3										Exp 3
	iNOS					iNOS					iNOS
	b-actin for iNOS					b-actin for iNOS					b-actin for iNOS
