# Supplementary material for: An inherited mitochondrial DNA mutation remodels inflammatory cytokine responses in macrophages and in vivo in mice
Source: Nat Commun. 2025 Nov 20;16:10222. doi: 10.1038/s41467-025-65023-4 (PMC12635290; doi:10.1038/s41467-025-65023-4)
Supplement: Supplementary file 9 — Figure 6 source data [file 41467_2025_65023_MOESM9_ESM.xlsx]

## Sheet: Fig. 6b
Semi-quantitative mitochondrial morphology analysis (%)
	Elongated/Fused						Tubular						Punctate
WT NS	8.018	39.29	26.8	6.108			17.77	36.52	31.85	48.38			74.21	24.19	39.32	45.51
m.5019A>G NS	43.73	53.9	76.84	52.89	54.04	45.79	20.11	16.11	16.28	29.39	33	35.03	36.17	29.99	6.884	17.72	12.96	19.18
WT LPS	81.89	90.18	49.64				10.91	5.818	43.08				7.2	4	7.279
m.5019A>G LPS	85.06	85.06	57.19	57.02			9.01	10.94	35.95	26.67			6.334	4	6.857	16.31
Mitochondrial length
	WT				m.5019A>G
NS	1.766	2.837	2.762	1.862	3.828	3.609	4.569	3.649	3.398	3.322
LPS		3.449	3.939	3.648	4.161	3.974	3.568	3.519
Mitochondrial junctions per network (mitoMAPR)
	WT				m.5019A>G
NS	3.9	4.8	6.76	4	12.72	11.13	10.2	10.84	12.12	10.68
LPS	11.65	12.44	11.56		11	15.36	12.96	14.48

## Sheet: Fig. 6d
Mitochondrial oblate ellipticity (a.u.)					Mitochondrial sphericity (a.u.)
WT NS	WT LPS	m.5019A>G NS	m.5019A>G LPS		WT NS	WT LPS	m.5019A>G NS	m.5019A>G LPS
0.414	0.382	0.363	0.381		0.737	0.688	0.703	0.663
0.459	0.346	0.359	0.327		0.732	0.678	0.7	0.685
0.37	0.379	0.405	0.363		0.748	0.672	0.699	0.664
0.354	0.321	0.406	0.37		0.685	0.598	0.626	0.728
0.43	0.34	0.361	0.334		0.732	0.681	0.714	0.653
0.347	0.344	0.374	0.365		0.767	0.666	0.663	0.677
0.45	0.43	0.318	0.339		0.706	0.718	0.661	0.673
0.412	0.372	0.298	0.393		0.77	0.703	0.625	0.632
0.374	0.339	0.335	0.362		0.733	0.695	0.7	0.685
0.42	0.34	0.359	0.34		0.724	0.668	0.657	0.694
0.444	0.35	0.332	0.402		0.74	0.693	0.734	0.674
0.392	0.419	0.396	0.296		0.767	0.725	0.657	0.65
0.397	0.35	0.377	0.373		0.783	0.699	0.686	0.723
0.361	0.383	0.356	0.303		0.726	0.677	0.665	0.633
0.422	0.385	0.284	0.343		0.828	0.684	0.617	0.685
0.431	0.329	0.249	0.311		0.722	0.69	0.608	0.606
0.409	0.368	0.339	0.342		0.78	0.689	0.697	0.658
0.406	0.385	0.311	0.389		0.761	0.684	0.674	0.696
0.394	0.352	0.275	0.28		0.762	0.666	0.618	0.69
0.365	0.392	0.399	0.324		0.736	0.646	0.696	0.64
0.382	0.407	0.378	0.269		0.697	0.693	0.74	0.689
0.435	0.353	0.395	0.348		0.818	0.689	0.717	0.732
0.379	0.358	0.351	0.3		0.708	0.727	0.658	0.665
0.458	0.349	0.34	0.351		0.809	0.708	0.667	0.745
0.339	0.361	0.376	0.345		0.746	0.71	0.666	0.658
0.384	0.353	0.363	0.395		0.744	0.77	0.627	0.653
0.368	0.379	0.296	0.306		0.63	0.709	0.623	0.669
0.402	0.402	0.385	0.269		0.762	0.721	0.74	0.63
0.381	0.4	0.308	0.359		0.793	0.691	0.645	0.661
0.419	0.363	0.366	0.296		0.735	0.648	0.65	0.666
0.405	0.393	0.261	0.343		0.784	0.715	0.698	0.69
0.436	0.402	0.293	0.362		0.706	0.68	0.619	0.666
0.417	0.468	0.364	0.357		0.751	0.647	0.681	0.701
0.416		0.3	0.36		0.689		0.599	0.622
0.456		0.37	0.39		0.75		0.719	0.761
0.526		0.382			0.704		0.703
		0.395					0.682
		0.345					0.602

## Sheet: Fig. 6f
Pearson correlation coefficient
	WT			m.5019A>G
NS	0.1628	0.2017	0.1629	0.09296	0.06661	0.04994
LPS	0.03828	0.06014	0.05052	0.05051	0.06131	0.05131
