# Supplementary material for: An inherited mitochondrial DNA mutation remodels inflammatory cytokine responses in macrophages and in vivo in mice
Source: Nat Commun. 2025 Nov 20;16:10222. doi: 10.1038/s41467-025-65023-4 (PMC12635290; doi:10.1038/s41467-025-65023-4)
Supplement: Supplementary file 10 — Figure 7 source data [file 41467_2025_65023_MOESM10_ESM.xlsx]

## Sheet: Fig. 7b
	Semi-quantitative analysis of cristae architecture (%)
	Dense			Intermediate			Short
WT NS	85.56	95	92	14.44	4.167	8	0	0.8333	0
m.5019A>G NS	0.8333	17	4.444	24.17	24	20	75	59	75.56
WT LPS	65.38	63.64	67.27	33.85	28.18	22.73	0.7692	8.182	10
m.5019A>G LPS	0	10	0	30	24	6	70	66	94
Mitochondrial aspect ratio (a.u.)
	WT			m.5019A>G
NS	1.72	1.75	1.75	3.2	2.62	2.72
LPS	2.97	2.43	2.24	2.85	2.77	2.55

## Sheet: Fig. 7c
Cytosolic mitochondrial DNA (mtDNA)
	WT						m.5019A>G
mt-Nd1	1	1.14	1	1.35	1	0.76	2.45	1.48	2.23	3.47	1.7	1.61
mt-Co3	1	1.21	1	1.38	1	0.94	2.82	1.51	2.47	3.29	1.93	1.77
Cytosolic mitochondrial transcripts (mtRNA)
	WT						m.5019A>G
mt-Nd1	1	0.8	1	0.85	1	0.75	3.6	3.42	1.27	1.41	2.88	1.58
mt-Co3	1	0.87	1	0.79	1	0.88	3.36	3.32	0.97	1.32	2.92	1.72

## Sheet: Fig. 7e
Average number of cytocolic DNA foci per cell
	WT			m.5019A>G
NS	2.47826	3.45833	3.5	4.69565	6.17391	1.75
LPS	16.2	13.1818	8.125	22.5	35.4783	23.9565

## Sheet: Fig. 7f
Ifnb1
	LPS			LPS+RU.521
WT	0.270402	0.187363	0.161157	0.146195	0.138205	0.117526
m.5019A>G	1	1	1	0.562685	0.506356	0.628342
IFN-b
	LPS			LPS+RU.521
WT	74.4748	208.298	336.756	67.5056	160.129	303.537
m.5019A>G	390.597	487.411	470.779	309.87	328.893	302.439

## Sheet: Fig. 7g
mt-Nd1
	LPS			LPS+IMT1
WT	1	1	1	0.067568	0.074074	0.057971
m.5019A>G	0.391892	0.314815	0.449275	0.040541	0.037037	0.043478
mt-Co3
	LPS			LPS+IMT1
WT	1	1	1	0.086957	0.087209	0.075
m.5019A>G	0.811594	0.651163	0.8125	0.086957	0.069767	0.075
Ifnb1
	LPS			LPS+IMT1
WT	0.34605	0.416691	0.37189	0.074502	0.120351	0.093489
m.5019A>G	1	1	1	0.39332	0.54243	0.38793
IFN-b
	LPS			LPS+IMT1
WT	59.9357	126.525	117.92	40.0499	76.5018	90.7957
m.5019A>G	427.527	437.396	579.515	299.355	303.72	331.759
