# Supplementary material for: An inherited mitochondrial DNA mutation remodels inflammatory cytokine responses in macrophages and in vivo in mice
Source: Nat Commun. 2025 Nov 20;16:10222. doi: 10.1038/s41467-025-65023-4 (PMC12635290; doi:10.1038/s41467-025-65023-4)
Supplement: Supplementary file 11 — Figure 8 source data [file 41467_2025_65023_MOESM11_ESM.xlsx]

## Sheet: Fig. 8b
Olink proteomics (serum)					WT				m.5019A>G
					Male		Female		Male		Female
m.5019A>G PBS vs WT PBS					PBS
Protein	log2(FC)	-log10(FDR)		Protein	NPX value
Cxcl1	-0.49534	0.005396		Cxcl1	12.3763	10.6402	12.2723	11.8022	10.9993	11.2642	11.773	11.0732
Il4	-0.30615	0		Il4	2.5915	2.73623	2.07808	2.10909	1.52936	3.14609	2.01664	1.59822
Il6	-0.50781	0.005396		Il6	3.6014	3.33086	6.00055	5.46591	4.06745	4.07596	4.40364	3.82042
Fgf21	0.308424	0		Fgf21	9.9565	11.4068	9.62918	12.3906	12.0716	9.6489	10.5394	12.3569
Il21	-0.206	0		Il21	0.2237	0.16602	0.33302	0.70535	0.02017	0.17038	0.22685	0.18668
Csf3	-0.34658	0		Csf3	8.15542	7.64617	9.45483	9.08097	8.24982	8.22683	7.94024	8.53419
Il33	-0.17102	0		Il33	8.60007	7.10537	6.57496	6.41752	6.62505	5.83359	7.78853	7.76668
Il9	-0.00779	0		Il9	4.54253	4.07019	4.46453	4.65624	4.03057	4.63207	4.56931	4.47037
Cxcl2	0.014353	0		Cxcl2	7.55158	5.87817	7.04089	6.61743	6.54711	6.95241	6.74464	6.90132
Csf1	0.215292	0		Csf1	9.20185	8.66019	8.81244	8.55868	8.95686	9.04317	9.1229	8.9714
Ctla4	0.088701	0		Ctla4	3.37704	3.69179	3.36881	3.34176	3.88029	3.53721	3.4421	3.27461
Ifng	-0.69429	0.09738		Ifng	4.97728	5.98803	4.84339	4.40853	3.8416	5.25932	4.24615	4.093
Cxcl11	-0.02573	0		Cxcl11	2.20315	1.98345	2.27473	2.41139	2.42576	2.14522	2.16856	2.03027
Ccl5	-0.13886	0		Ccl5	6.15751	5.76094	6.17008	5.64456	5.33352	5.57229	5.7839	6.48793
Il17a	0.914025	0.3673		Il17a	4.53093	4.85154	4.49985	3.18732	5.04716	5.67703	4.89265	5.1089
Pdcd1lg2	-0.02562	0		Pdcd1lg2	13.3735	12.8754	12.9168	12.6869	13.2381	13.2241	12.6678	12.6201
Il1b	-0.47461	0.005396		Il1b	4.39816	4.03221	4.6731	4.61547	3.12931	4.08142	4.30625	4.30351
Il7	-0.06834	0		Il7	2.8186	2.87528	3.16656	3.17686	2.85371	2.92773	3.06039	2.9221
Ccl17	0.41716	0.005396		Ccl17	5.84671	5.51204	5.74821	5.6389	5.1642	6.76074	6.37555	6.11401
Cd274	-0.89639	0.3673		Cd274	5.36929	5.20239	5.28393	9.19036	5.06696	5.35742	5.57724	5.45878
Hgf	-0.23846	0		Hgf	14.092	14.8558	14.1625	14.4041	13.8346	14.0254	14.3476	14.3529
Il17f	1.94673	3.852		Il17f	5.07296	5.30161	4.80594	3.8035	6.1047	7.18829	6.57891	6.89903
Il31	-0.12693	0		Il31	0.36006	0.41674	0.79282	0.86785	0.39517	0.46919	0.60185	0.46356
Ccl2	-0.45227	0.005396		Ccl2	12.3767	11.7736	13.4825	12.758	12.2508	12.3622	11.8741	12.0945
Tnf	-0.39002	0		Tnf	4.73952	4.56606	3.14359	3.39588	3.613	2.7794	4.00691	3.88566
Il22	0.350196	0		Il22	3.39419	5.28202	5.72845	5.92786	4.43257	5.71725	5.8942	5.68928
Il10	0.295638	0		Il10	3.48305	3.22487	3.64807	3.32158	4.53832	3.34761	3.18012	3.79407
Ccl12	0.10623	0		Ccl12	9.74585	9.38241	10.4439	9.73588	10.655	9.64141	9.53333	9.90325
Ccl4	-0.16474	0		Ccl4	7.65616	6.85985	8.43949	7.5118	7.40207	7.11033	7.58594	7.71002
Il1a	-0.18569	0		Il1a	7.209	6.50182	7.17476	7.05909	6.04461	6.40832	7.33468	7.41431
Ifnl2	0.843109	0.354		Ifnl2	4.14295	3.36069	4.05222	3.27235	4.08401	5.25373	4.55839	4.30452
Il3	0.412751	0.005396		Il3	1.23798	1.04513	1.72087	0.69047	1.43223	1.57457	1.8674	1.47125
Cxcl12	-0.09704	0		Cxcl12	-0.59274	-0.13302	-0.24478	-0.23448	-0.3803	-0.48361	-0.24001	-0.48924
Ccl22	0.076259	0		Ccl22	14.0322	13.7856	13.9132	13.7544	13.1897	14.3482	14.0576	14.1948
Il12a_Il12b	0.541496	0.005396		Il12a_Il12b	2.23181	1.64775	3.39517	1.70242	3.14622	3.11322	2.50112	2.38258
Ccl11	-0.15632	0		Ccl11	9.89763	9.9731	10.1417	10.1543	9.63377	9.97074	9.85523	10.0817
Ifna2	0.543513	0.005396		Ifna2	4.14667	3.60537	4.08338	3.77663	4.43552	5.00839	3.78153	4.56066
Csf2	-0.05436	0		Csf2	2.25962	2.76332	2.84976	3.40995	2.42651	3.22063	2.9111	2.50696
Il5	-0.1128	0		Il5	6.55458	5.7767	5.6781	5.37714	5.75124	7.52066	4.75309	4.91033
Cxcl9	-0.11263	0		Cxcl9	10.2593	10.0315	9.27869	9.29236	9.62078	10.1528	9.17973	9.45806
Il16	-0.24078	0		Il16	9.84901	9.51057	9.64246	9.58917	9.12266	9.33442	9.70228	9.46874
Il2	-0.55487	0.005396		Il2	3.83598	2.89686	4.2138	3.57137	2.744	2.97616	3.11384	3.46452
Il27	0.109843	0		Il27	3.15413	3.25449	3.88113	2.63935	3.20716	3.27747	3.51252	3.37132

## Sheet: Fig. 8c
Olink proteomics (serum)					WT										m.5019A>G
					Male					Female					Male					Female
m.5019A>G LPS vs WT LPS					LPS, 2 h
	log2(FC)	-log10(FDR)		Protein	NPX value
Cxcl1	0.001654	0.03531		Cxcl1	16.6109	16.6959	16.8047	16.7443	16.7047	16.4043	16.5048	16.6645	16.6155	16.6248	16.7078	16.5871	16.7078	16.681	16.6237	16.56	16.656	16.6203	16.5446	16.5365
Il4	0.085268	0.06036		Il4	3.31685	2.96655	2.97053	2.93672	3.06443	2.81854	2.80995	3.63502	3.55273	2.96317	2.77564	2.70388	3.1706	2.4313	3.2157	4.11275	3.27671	3.37844	3.06413	3.35939
Il6	-0.08973	0.06036		Il6	17.7814	17.7099	17.7231	17.7546	17.6388	17.2268	17.3686	17.4804	17.3323	17.8948	17.9289	17.6439	17.7139	17.421	17.4195	17.4018	17.4122	17.388	17.4916	17.0744
Fgf21	0.192333	0.1242		Fgf21	10.0886	10.3466	11.0532	10.1793	9.82138	9.25144	9.45232	8.92352	9.99029	9.9767	9.80967	10.6072	10.9357	10.1392	10.1828	9.36621	10.3516	9.79331	9.64248	10.0374
Il21	-0.12974	0.1009		Il21	1.08361	1.2382	1.10163	0.89247	0.87544	0.50406	0.69934	0.63754	0.67714	0.52556	1.13151	0.6548	0.65601	0.6572	0.57612	1.51478	0.61311	0.53649	0.49096	0.65097
Csf3	0.163872	0.1009		Csf3	14.5593	14.6947	14.6431	14.3876	14.3401	14.2401	14.3416	14.2721	14.4029	14.6629	14.8989	14.5962	14.5618	14.3931	14.2444	14.6809	14.5725	14.6674	14.7659	14.7003
Il33	0.060285	0.05463		Il33	8.06671	8.46865	7.18466	7.33328	7.62047	8.43049	8.09349	7.74699	7.97602	8.86593	7.8416	7.56791	7.51979	7.49299	7.51117	8.14592	9.00038	8.14	7.72681	9.44527
Il9	-0.23624	0.181		Il9	5.76081	6.70575	6.16828	6.71943	6.01479	6.45269	6.39844	7.12448	6.72289	6.10159	5.65667	6.03409	6.29464	6.46944	6.31139	5.66097	6.24963	5.91602	6.46774	6.52531
Cxcl2	-0.04704	0.05463		Cxcl2	13.6483	13.7465	13.8227	13.6652	13.7882	13.5538	13.7295	13.6487	13.683	13.6392	13.8212	13.634	13.6813	13.7184	13.5788	13.5529	13.6658	13.5677	13.5453	13.641
Csf1	0.048241	0.05463		Csf1	10.2895	10.5812	10.2997	10.0378	10.3586	10.3809	10.3879	10.4031	10.2803	10.2325	10.2523	10.4073	10.3949	10.4577	10.393	10.7252	10.2119	10.3114	10.0055	10.5752
Ctla4	-0.09849	0.06247		Ctla4	3.35964	4.10973	4.20913	4.03486	3.65772	4.26057	4.37672	3.28777	3.79329	3.99426	3.10573	3.70486	3.84857	3.54898	3.79266	3.95486	3.98553	3.97472	4.30587	4.62877
Ifng	-0.18729	0.1242		Ifng	7.30135	7.75968	7.39413	7.08251	6.93508	7.76601	8.698	8.89558	8.37171	7.43882	6.88708	7.73752	6.71025	7.10148	6.12675	8.26155	8.2814	7.71684	8.41144	8.15696
Cxcl11	0.036468	0.04663		Cxcl11	2.92671	3.44606	3.63864	3.10652	3.37685	2.82116	3.06192	3.03006	3.50019	2.72175	3.16165	3.03323	3.01806	3.26814	2.95488	3.68336	2.864	2.94197	2.77469	3.54292
Ccl5	-0.62729	1.759		Ccl5	11.9979	11.6203	12.1664	12.1538	11.9178	11.4612	11.9478	12.0306	11.9243	11.3192	11.0472	11.1593	10.9261	11.6536	11.7806	11.3641	10.7744	11.1371	10.4672	11.7186
Il17a	0.245114	0.181		Il17a	6.52906	7.97367	8.29446	8.57182	8.6588	7.44844	8.53827	8.61436	8.92073	7.45991	7.5566	8.77179	7.69461	8.59003	8.08744	8.46737	8.3755	8.17029	9.44369	8.34228
Pdcd1lg2	0.145093	0.1009		Pdcd1lg2	12.6888	12.8002	12.9146	12.7977	12.7407	13.1323	13.4058	13.2125	13.4464	13.0363	12.8489	12.9864	12.787	12.8149	12.2985	13.3546	13.6506	13.443	13.9452	13.5573
Il1b	0.252322	0.181		Il1b	11.6378	11.9184	11.5517	10.4489	11.2282	12.8772	13.0629	12.7618	12.8736	12.1504	11.3631	11.338	11.0375	12.5335	12.3129	12.181	13.2545	12.8371	12.3325	13.832
Il7	-0.1281	0.1009		Il7	3.81854	3.63514	3.93517	3.72601	3.70898	3.3376	3.53288	3.47108	3.51068	3.3591	3.6915	3.48834	3.48955	3.49074	3.40966	3.39027	3.44665	3.35985	3.3245	3.48451
Ccl17	-0.01396	0.04663		Ccl17	9.38314	9.72458	9.12474	9.45825	9.82017	10.1355	10.133	10.3078	10.0193	9.4071	9.0944	10.1861	9.37143	9.00444	9.71815	10.3313	10.0174	9.97831	9.40374	10.1775
Cd274	0.23598	0.181		Cd274	6.21194	6.34612	6.27925	6.11308	6.11262	6.38637	6.44715	6.30539	6.50706	6.53203	6.18143	6.17755	6.70126	6.86199	6.77356	6.48061	6.22651	6.39651	6.38444	6.94922
Hgf	-0.04948	0.05463		Hgf	14.1582	14.4319	14.2263	13.9376	14.2022	14.1865	13.8436	13.884	14.374	14.1681	14.1799	14.295	14.1463	14.1129	14.1736	14.0071	14.0101	14.1439	13.9622	13.8852
Il17f	-0.01654	0.04663		Il17f	6.49576	6.91634	8.55111	8.27843	8.47576	7.15663	7.3494	7.86762	8.48242	6.93796	7.04951	7.88353	7.36957	8.2678	7.88033	8.0451	7.38184	7.62862	7.31273	7.38089
Il31	-0.20256	0.1242		Il31	1.36	1.33847	1.47663	1.55146	1.25044	1.25365	1.07434	1.47118	1.85903	0.90056	1.44854	1.0298	1.03101	1.0322	1.05869	1.24291	0.98811	0.90131	0.86596	1.02597
Ccl2	-0.10066	0.06247		Ccl2	12.9332	12.852	13.0656	13.21	12.948	12.646	12.7553	12.7491	12.7087	12.934	12.8846	12.684	12.8647	12.7671	12.7186	12.9041	12.6554	12.8369	12.6501	12.5096
Tnf	0.860865	3.438		Tnf	14.7799	14.8664	13.7075	13.3147	14.3309	15.3624	15.4962	15.8627	15.459	15.763	15.6806	15.6412	15.2183	15.4536	14.8343	16.2039	16.0013	16.14	16.0814	16.1048
Il22	-1.1055	5.795		Il22	12.3018	12.9935	13.2311	13.2543	13.2447	12.2381	13.2197	13.1193	13.2339	12.1008	10.9818	11.9572	11.8171	12.6332	12.36	11.6277	12.1422	11.5762	10.9134	11.8716
Il10	0.479805	0.8997		Il10	11.0916	11.0954	11.9676	11.4345	11.0502	10.9212	10.8796	11.1838	11.4791	10.9805	11.2838	11.3871	12.2931	11.778	11.2696	11.6164	12.019	11.9819	11.9005	11.4208
Ccl12	0.376572	0.5382		Ccl12	16.7851	17.2849	16.3977	16.1142	17.1395	16.7411	16.7675	16.8648	17.0157	16.3219	16.5845	17.233	17.3633	17.598	17.5619	17.5341	16.8438	16.662	16.8784	16.8481
Ccl4	-0.33825	0.4089		Ccl4	11.1458	11.2039	11.3115	11.3626	11.2108	10.7918	10.9377	10.9234	10.895	11.0685	10.8556	10.7288	10.9403	10.8245	10.9131	10.8184	10.4854	10.6288	10.5703	10.4041
Il1a	0.267907	0.181		Il1a	10.4543	10.2701	9.58169	9.4399	9.98677	11.9243	11.694	10.7119	11.3951	11.2602	10.6204	10.1715	9.89138	10.7977	10.8558	10.6664	11.613	11.1511	10.7912	12.7066
Ifnl2	0.442972	0.8217		Ifnl2	7.2686	7.05859	7.1758	6.54583	6.90929	7.73188	7.85757	8.03933	8.29706	7.49758	7.8226	7.91234	7.51515	7.05152	7.042	8.08712	8.8302	8.0692	7.94857	8.46643
Il3	-0.18052	0.1242		Il3	3.1624	3.57616	3.59791	3.07237	3.22002	3.17294	2.94358	3.41659	3.11019	2.61079	2.82973	2.71219	3.20702	3.17683	2.87573	2.82202	3.05805	3.27562	3.23868	3.36068
Cxcl12	0.184257	0.1242		Cxcl12	0.73611	0.74568	1.06782	1.06852	0.97006	0.54072	0.47902	1.35877	1.0832	1.2878	0.59847	0.75594	0.82736	1.17796	0.71116	1.22054	0.57662	2.83118	1.23212	1.00574
Ccl22	0.023016	0.04663		Ccl22	16.937	17.1576	16.4775	16.6521	16.8461	17.0389	17.5832	17.1496	17.2191	17.0188	16.6271	17.0116	16.5412	16.7795	17.1032	17.3313	17.1303	17.1461	16.7401	17.7068
Il12a_Il12b	0.126215	0.1009		Il12a_Il12b	9.28407	9.09744	8.53819	8.42051	8.4275	9.64378	9.88942	9.76901	9.58381	9.25019	9.12208	8.87731	8.80107	7.88008	8.19442	10.6871	9.84579	9.62146	9.96696	9.98263
Ccl11	0.018072	0.04663		Ccl11	12.0369	12.205	12.0197	11.8108	12.2077	12.2169	12.3802	12.3051	12.4107	11.8247	11.7806	12.0648	11.8944	12.2835	12.0721	12.882	12.1326	11.9752	12.0033	12.3379
Ifna2	1.45119	9.985		Ifna2	12.3996	12.8205	12.4291	11.9509	13.0602	14.2021	14.2585	14.0568	14.2036	13.8049	13.8558	14.2379	14.3341	14.581	13.4354	15.7148	15.5798	14.6761	15.5943	15.5383
Csf2	0.13766	0.1009		Csf2	10.37	10.3308	9.43858	9.56184	10.3321	10.8892	10.6722	10.8146	10.5991	10.1115	10.1169	10.045	10.109	9.53124	10.1129	11.0792	10.9083	10.8171	10.5312	11.0565
Il5	-0.74539	2.56		Il5	7.55748	9.27984	7.47689	8.75134	7.55623	7.948	8.17785	9.16045	8.48487	7.33157	7.22673	7.26927	6.9843	6.87666	6.90162	7.3419	7.73583	7.68466	7.59789	8.37454
Cxcl9	-0.44821	0.8217		Cxcl9	13.8698	13.7853	14.3398	13.2777	13.7184	14.7085	14.917	14.7356	14.9954	14.1646	12.8989	13.545	13.325	13.9333	14.1959	13.467	14.2278	13.9681	13.982	14.287
Il16	-0.07042	0.05463		Il16	10.3731	10.0566	10.5513	9.9554	10.2663	10.3462	10.0824	9.71697	10.0793	10.3865	9.61988	9.68271	10.2974	10.6158	10.8452	9.60396	9.9887	9.90356	9.69537	10.7378
Il2	-0.12925	0.1009		Il2	5.245	5.33653	4.49702	5.23957	5.33621	4.97958	5.04535	5.50633	5.59296	5.50061	4.88875	4.96496	4.74649	4.8405	4.59012	5.33983	5.26994	5.09364	5.35282	5.30179
Il27	-0.06366	0.05463		Il27	12.1161	12.8987	12.2736	11.7657	12.3777	12.3273	12.5643	12.6826	12.6475	12.0532	11.6051	12.3519	12.1828	13.3403	12.86	11.768	12.4246	12.0523	12.2023	12.1951

## Sheet: Fig. 8d
IFN-b (pg/mL) (serum)
WT PBS	0	0	0	0
WT LPS	516.964	661.607	382.857	335.536	316.429	217.273	197.159	106.364	93.6364	121.477
m.5019A>G PBS	0	24.2857	0	0
m.5019A>G LPS	1910.89	994.107	895	1138.39	1183.75	342.159	388.75	215.682	868.636	421.932
Female
Male

## Sheet: Fig. 8e
Ifnb1 expression in kidney
	WT										m.5019A>G
PBS	0	0				0	0				0.01	0.02				0	0
LPS 2h	0.53	0.25	0.28	0.21	0.27	0.26	0.28	0.26	0.32	0.29	1	0.69	0.43	0.38	0.42	0.91	0.53	0.48	0.79	1
Female
Male

## Sheet: Fig. 8g
Sepsis score (a.u.)
WT PBS	0	1	0	0
WT LPS	1	2	2	1	2	4	6	3	5	3
m.5019A>G PBS	0	0	0	0
m.5019A>G LPS	5	5	8	6	6	8	4	10	9	8
Female
Male
