# Supplementary material for: An inherited mitochondrial DNA mutation remodels inflammatory cytokine responses in macrophages and in vivo in mice
Source: Nat Commun. 2025 Nov 20;16:10222. doi: 10.1038/s41467-025-65023-4 (PMC12635290; doi:10.1038/s41467-025-65023-4)
Supplement: Supplementary file 12 — Supplementary Fig. 1 source data [file 41467_2025_65023_MOESM12_ESM.xlsx]

## Sheet: Supp Fig. 1a
F4/80 staining (%)
	NS WT	NS 5019	LPS WT	LPS 5019
Mouse 1	97.869	99.1052	98.2	98.2
Mouse 2	96.6	99.116	99.4	98.3
Mouse 3	99.8	97.1	99.4	98.2
Mouse 4	99.8	99.4	99.3	99.1
Mouse 5	99.9	99.4
Mouse 6		99.6

## Sheet: Supp Fig. 1b
Macrophage markers
Name	WT						m.5019A>G
F4/80	24.7389	24.8528	25.2643	25.4551	25.1833	25.1449	24.9135	24.5004	24.6055	24.7301	24.7479	24.8566	24.9653
CD11b	21.1704	21.0088	19.7115	20.5069	20.1332	21.4118	21.3026	20.4034	19.9259	20.3622	20.3105	19.9434	20.8156
CD11c	20.3962	20.4972	19.8701	19.0314	19.3274	19.7674	19.8772	19.7967	19.2156	18.7124	18.9371	18.5864	19.3122
MHC class II
Name	WT						m.5019A>G
CD74	23.0559	23.4425	24.1871	23.7077	24.0359	23.6971	20.8709	22.9288	22.0127	22.2868	22.1604	21.752	22.0069
H2-Aa	18.6334	19.4131	19.6949	20.3321	20.5545	19.7646	17.3435	18.622	17.9255	19.1947	18.0421	17.7554	17.639
H2-Ab1	20.8576	20.9388	21.7876	21.1269	21.0951	21.5915	18.3683	20.6925	20.4533	20.0297	20.0923	19.7918	20.0668

## Sheet: Supp Fig. 1c
Mitochondrial gene expression
	WT							m.5019A>G
mt-Nd1	1	1	1	1	1	1	1	1.26	1.35	1.24	0.8	0.91	1.31
mt-Co3	1	1	1	1	1	1	1	0.94	1.11	1.12	0.7	0.91	1.18

## Sheet: Supp Fig. 1d
Mitochondrial gene expression
m.5019A>G vs WT
	log2(FC)	-log10(FDR)
mt-Co1	0.204279	0.287545
mt-Cytb	0.388303	0.818165
mt-Nd1	0.452648	1.20356
mt-Nd2	0.332668	0.383723
mt-Nd4	0.273706	0.478762
mt-Nd5	0.52004	0.522576
mt-Nd6	0.150415	0.217703
mt-Rnr1	-0.31599	0.594044
mt-Rnr2	0.031816	0.021267

## Sheet: Supp Fig. 1e
Oxygen consumption analysis
	WT			m.5019A>G
Non-Mito	1.85208	2.23102	3.11024	0.978721	0.516792	1.98677	1.55918
Basal	12.059	13.9038	16.9673	5.0239	4.03822	8.18157	6.44132
Max	18.7724	16.1213	33.3424	3.08208	2.11137	9.52239	5.97392
Proton leak	2.51672	2.8006	3.16992	1.05547	0.829249	1.94919	1.67252
ATP	9.54233	11.1032	13.7974	3.96843	3.20897	6.23238	4.7683
SRC	6.71333	2.21749	16.3752	0	0	1.34082	0

## Sheet: Supp Fig. 1f
OxPhos coupling efficiency (%)
	WT	m.5019A>G
Mouse 1	79.12	78.82
Mouse 2	79.92	79.52
Mouse 3	81.29	76.23
Mouse 4		74.04

## Sheet: Supp. Fig. 1g
Proteomics data deposited to PRIDE and available in Dryad

## Sheet: Supp Fig. 1h
GSEA
m.5019A>G vs WT
	NES	minus(-)log10(FDR)
HALLMARK_OXIDATIVE_PHOSPHORYLATION	-2.41803	3*
HALLMARK_INTERFERON_ALPHA_RESPONSE	-2.06692	3*
HALLMARK_E2F_TARGETS	-1.93613	2.70006
HALLMARK_G2M_CHECKPOINT	-1.92555	2.825
HALLMARK_DNA_REPAIR	-1.75535	2.18357
HALLMARK_INTERFERON_GAMMA_RESPONSE	-1.60196	1.54445
HALLMARK_MYC_TARGETS_V1	-1.59869	1.59828
HALLMARK_ESTROGEN_RESPONSE_LATE	-1.50803	1.3591
HALLMARK_REACTIVE_OXIGEN_SPECIES_PATHWAY	-1.50162	1.39176
HALLMARK_SPERMATOGENESIS	-1.47714	1.34384
HALLMARK_ADIPOGENESIS	-1.43717	1.25046
HALLMARK_UV_RESPONSE_UP	-1.35235	0.997743
HALLMARK_FATTY_ACID_METABOLISM	-1.31259	0.921002
HALLMARK_MYOGENESIS	-1.27634	0.846243
HALLMARK_CHOLESTEROL_HOMEOSTASIS	-1.25334	0.804621
HALLMARK_APOPTOSIS	-1.24366	0.803986
HALLMARK_P53_PATHWAY	-1.10973	0.478729
HALLMARK_MYC_TARGETS_V2	-0.95404	0.173917
HALLMARK_PEROXISOME	-0.89449	0.098763
HALLMARK_MTORC1_SIGNALING	-0.89003	0.115481
HALLMARK_XENOBIOTIC_METABOLISM	-0.88337	0.127776
HALLMARK_UNFOLDED_PROTEIN_RESPONSE	-0.63047	0.006414
HALLMARK_COAGULATION	2.07964	3.07379
HALLMARK_UV_RESPONSE_DN	1.88753	2.49484
HALLMARK_HEDGEHOG_SIGNALING	1.6814	1.55919
HALLMARK_HYPOXIA	1.63073	1.45406
HALLMARK_TGF_BETA_SIGNALING	1.61158	1.49272
HALLMARK_EPITHELIAL_MESENCHYMAL_TRANSITION	1.60048	1.52115
HALLMARK_APICAL_JUNCTION	1.56816	1.4422
HALLMARK_PROTEIN_SECRETION	1.56242	1.4764
HALLMARK_WNT_BETA_CATENIN_SIGNALING	1.48609	1.26089
HALLMARK_INFLAMMATORY_RESPONSE	1.47478	1.26364
HALLMARK_KRAS_SIGNALING_UP	1.40041	1.02784
HALLMARK_NOTCH_SIGNALING	1.35522	0.917225
HALLMARK_COMPLEMENT	1.35175	0.940355
HALLMARK_ANGIOGENESIS	1.32381	0.891611
HALLMARK_ANDROGEN_RESPONSE	1.30931	0.876019
HALLMARK_MITOTIC_SPINDLE	1.28726	0.837157
HALLMARK_APICAL_SURFACE	1.25788	0.766081
HALLMARK_IL2_STAT5_SIGNALING	1.23687	0.725136
HALLMARK_ESTROGEN_RESPONSE_EARLY	1.20508	0.661359
HALLMARK_KRAS_SIGNALING_DN	1.19947	0.671097
HALLMARK_GLYCOLYSIS	1.13778	0.537228
HALLMARK_HEME_METABOLISM	1.0997	0.464969
HALLMARK_TNFA_SIGNALING_VIA_NFKB	1.03111	0.334184
HALLMARK_IL6_JAK_STAT3_SIGNALING	0.924986	0.164473
HALLMARK_ALLOGRAFT_REJECTION	0.850454	0.080727
HALLMARK_PI3K_AKT_MTOR_SIGNALING	0.751855	0.022513
HALLMARK_BILE_ACID_METABOLISM	0.662909	0.010854
*FDR =< 0.001
