# Supplementary material for: An inherited mitochondrial DNA mutation remodels inflammatory cytokine responses in macrophages and in vivo in mice
Source: Nat Commun. 2025 Nov 20;16:10222. doi: 10.1038/s41467-025-65023-4 (PMC12635290; doi:10.1038/s41467-025-65023-4)
Supplement: Supplementary file 13 — Supplementary Fig. 2 source data [file 41467_2025_65023_MOESM13_ESM.xlsx]

## Sheet: Supp Fig. 2a
Complex II
Name	5019_1	5019_2	5019_3	5019_4	5019_5	5019_6	5019_7	WT_1	WT_2	WT_3	WT_4	WT_5	WT_6
Sdha	24.4416	24.832	24.8895	24.4553	24.7632	24.7808	24.832	24.7945	24.4488	24.8858	24.3307	24.417	24.8811
Sdhb	24.519	24.782	24.7847	24.8807	24.604	24.4546	24.7431	24.7543	24.5522	24.7594	24.5983	24.5105	24.5638
Sdhc	17.8776	14.9452	17.512	17.9093	18.2243	17.6374	14.1514	16.956	17.362	16.7103	18.1079	18.0516	17.0085
Sdhd	19.6942	20.705	19.6832	18.3884	19.7204	19.6722	19.6138	19.3326	20.2535	18.493	17.904	19.3417	18.9276
Sdhaf1	17.4068	17.9568	17.594	17.003	17.4646	17.1978	17.4717	17.8909	16.9982	17.868	17.1153	16.6819	17.5008
Sdhaf2	21.3238	20.7798	20.2596	19.9056	19.7999	20.0772	20.5052	20.1457	20.0691	19.4809	18.9887	18.8744	19.5304

## Sheet: Supp Fig. 2b
Complex V
Name	5019_1	5019_2	5019_3	5019_4	5019_5	5019_6	5019_7	WT_1	WT_2	WT_3	WT_4	WT_5	WT_6
Atp5f1a	26.913	27.0966	27.0407	27.0581	27.0677	27.1404	27.1926	26.8385	26.7645	27.1312	26.8019	26.9316	27.1214
Atp5f1b	26.4058	26.4362	26.508	26.2562	26.4226	26.4769	26.6191	26.3959	26.3256	26.5754	26.1565	26.1965	26.6458
Atp5f1d	25.6209	25.5921	25.6265	25.4347	25.6192	25.6499	25.9791	25.8336	25.2096	25.6292	24.9271	24.867	25.4551
Atp5f1e	23.9943	23.9687	23.9224	23.9614	24.0263	24.0866	24.016	24.1719	23.976	24.0609	23.5404	23.3778	23.8385
Atpaf1	18.9143	18.9133	19.1614	18.5906	19.2379	19.1884	18.9055	18.7472	18.8232	18.796	18.3138	18.1059	19.1738
Atpaf2	17.9272	18.2665	18.2165	18.3864	18.2076	18.5237	18.1104	18.0791	18.1193	17.7336	18.5899	17.9625	17.8182
Atp5if1	22.6898	22.7666	23.1283	23.3311	23.2955	22.865	23.1512	22.743	22.7816	22.9352	22.6431	22.9725	23.3511
Atp5mc2	16.1053	14.7678	15.5276	14.9195	16.4932	16.4058	15.0624	13.635	15.8679	16.3902	15.8769	14.2554	15.8509
Atpsckmt	16.3471	15.4016	15.6598	14.8256	17.1918	14.3221	16.1031	15.0025	14.5531	14.8931	17.1221	14.2839	15.178
Atp5pb	23.3427	23.3267	23.248	23.2339	23.1162	23.0249	23.2433	23.2229	23.178	23.2961	23.1457	23.5754	23.119
Atp5pd	24.8367	24.8111	24.6914	24.8988	24.5931	24.7163	24.6499	24.7796	24.8433	24.8433	24.8717	24.9134	24.8385
Atp5pf	23.7387	23.5165	23.5721	23.6888	23.4902	23.4451	23.5814	23.0756	23.2679	23.3511	23.417	23.5638	23.4425
Atp5po	25.987	26.088	26.127	26.0432	26.2747	26.2373	26.2406	26.2225	26.0401	26.2188	25.7441	25.6918	26.0526
Atp5me	25.6128	25.6034	25.5708	24.9726	25.489	25.5116	25.5837	25.6891	25.2821	25.4923	24.5983	24.0526	25.4707
Atp5mf	23.0403	23.0819	23.3597	23.3059	23.2753	23.0883	23.0346	22.8969	22.9951	23.1901	22.9951	22.9548	23.0173
Atp5mg	23.7878	24.2946	24.0191	24.1655	24.0077	23.9984	23.9667	24.1565	24.2021	24.2463	24.417	24.5754	24.3778
Dmac2l	16.7625	17.265	18.2728	16.9767	18.0231	18.0638	17.3304	18.3978	17.5483	17.4133	17.7163	18.0915	17.6688

## Sheet: Supp Fig. 2c
Mitoribosome 28S subunits															Mitoribosome 39S subunits
Name	5019_1	5019_2	5019_3	5019_4	5019_5	5019_6	5019_7	WT_1	WT_2	WT_3	WT_4	WT_5	WT_6		Name	5019_1	5019_2	5019_3	5019_4	5019_5	5019_6	5019_7	WT_1	WT_2	WT_3	WT_4	WT_5	WT_6
Mrps2	19.9541	19.9701	19.7807	19.7607	19.8453	19.7023	19.9869	19.7146	19.6921	19.5174	19.4636	19.7949	19.6215		Mrpl1	21.5181	21.562	21.7126	21.4253	21.5228	21.5081	21.429	21.3538	21.0493	20.9882	20.7553	20.8113	20.9812
Mrps5	21.8	22.1401	21.8917	21.7001	21.9615	22.0314	22.0623	21.9098	21.7876	21.743	21.3752	21.2707	21.6276		Mrpl10	19.8899	20.1898	19.9313	19.9479	20.0105	19.8998	20.2927	19.9316	19.8558	19.8992	19.8719	19.9061	20.3645
Mrps6	21.3352	21.3778	21.1871	21.6273	21.1475	21.3313	21.6294	21.3857	21.2989	20.7715	21.3805	20.7634	20.8576		Mrpl11	22.6994	22.6531	22.3845	22.5765	22.4081	22.2738	22.4207	22.4923	22.5545	21.9459	22.1395	21.9777	21.9637
Mrps7	21.0454	21.1193	21.0105	20.8792	21.0252	20.9578	20.8385	20.7223	20.8576	20.3211	20.3211	19.8857	20.2535		Mrpl12	23.3648	23.5322	23.4424	23.3777	23.2763	23.2225	23.3592	23.0122	23.0476	22.9654	22.9672	22.7077	22.9298
Mrps9	21.1363	21.3136	21.3063	21.1518	21.2954	21.3718	21.4014	21.0156	20.7056	20.6971	20.5823	20.6186	21.0156		Mrpl13	21.9618	22.1811	22.0885	21.979	22.0555	22.0159	21.9913	21.8346	21.8346	21.5545	21.3266	21.3376	21.5069
Mrps10	20.9124	20.9004	20.9188	20.2201	20.7361	21.01	20.8945	20.7389	20.4576	20.1946	20.5545	20.0691	20.8802		Mrpl14	21.0408	20.9663	21.1657	20.7036	21.0009	20.93	21.0211	20.6714	20.6186	20.1825	20.1206	19.9601	20.4067
Mrps11	19.4143	19.7783	19.8001	19.4578	19.2778	19.4837	19.9608	19.1408	18.6928	19.0518	18.723	18.0592	19.1309		Mrpl15	21.1154	21.4623	21.6969	21.2269	21.4812	21.5805	21.3999	21.3156	21.1765	20.9316	20.6886	20.4676	21.0886
Mrps12	19.1165	19.1073	19.0312	19.3903	18.8432	18.9455	18.9841	18.4345	18.3654	18.3255	18.2967	18.0972	18.4364		Mrpl16	21.4136	21.3937	21.1891	21.5382	21.125	21.102	21.3379	21.002	21.1206	20.5545	20.9024	20.953	20.7553
Mrps14	20.8663	21.1248	21.187	20.7399	21.0882	21.015	21.0132	20.8269	20.4972	20.6006	20.2535	19.9459	20.3321		Mrpl17	23.1319	22.9937	22.8851	22.8133	22.817	22.9181	23.0646	23.0105	22.8269	22.5189	22.3805	22.2849	22.3211
Mrps15	21.8131	21.888	21.656	21.9425	21.7554	21.7462	21.7351	21.4825	21.5356	21.2877	21.1946	21.1946	21.3699		Mrpl18	21.1818	21.334	21.6954	20.6849	21.2867	21.5017	21.4092	21.3321	20.8802	20.8876	20.0951	19.7471	20.9672
Mrps16	21.4677	21.8165	21.4583	21.4558	21.5801	21.5948	21.5181	21.5592	21.5213	21.0426	20.6006	20.7796	21.2244		Mrpl19	21.679	21.7461	21.7847	21.5877	21.4844	21.4659	21.7797	21.4476	21.265	21.0088	21.0691	20.8423	21.1206
Mrps17	21.5958	21.6656	21.468	21.2839	21.7729	21.5912	21.3277	21.7796	21.0691	21.2125	20.8346	20.6714	21.0359		Mrpl2	21.0583	21.1314	21.2515	21.0141	21.2441	21.1118	21.2606	20.9024	20.8802	20.6628	20.4576	20.0951	20.68
Mrps18a	20.9276	21.0292	21.0255	21.0712	21.0039	20.7764	20.9277	20.5356	20.6971	20.265	20.7389	20.6364	20.4273		Mrpl20	20.8696	21.3692	21.3937	20.6206	21.1909	21.148	21.0408	21.2593	20.5638	20.5356	20.2989	20.2184	20.6886
Mrps18b	20.8561	21.1375	21.0395	21.1547	20.8199	20.9633	20.8464	20.8034	20.8727	20.6714	20.6714	20.4972	20.5165		Mrpl21	21.9576	22.2708	22.3404	22.2674	22.2014	22.3352	22.2753	22.0821	21.9601	21.6757	21.5961	21.7182	21.8152
Mrps18c	18.818	19.8862	20.084	19.2741	19.7955	19.6705	19.28	19.54	19.184	19.2453	18.7951	18.733	19.3362		Mrpl22	21.5189	21.5836	21.5951	21.7245	21.319	21.464	21.6691	21.1143	21.3805	20.8876	21.1395	21.3156	21.1206
Mrps21	21.8585	21.8972	21.9982	21.5249	21.9054	21.9183	21.9083	21.823	21.5869	21.4476	20.8876	20.9171	21.2361		Mrpl23	21.8075	21.7399	21.9728	21.6252	21.8716	21.6031	21.4631	21.7389	21.6006	21.0156	21.0691	20.6628	21.417
Mrps22	21.9978	22.2582	22.1457	21.9565	22.0588	22.0829	22.1678	21.9171	21.7955	21.5869	21.2877	21.3321	21.7634		Mrpl24	20.8017	20.8377	20.8944	20.8394	20.7699	20.6808	20.9175	20.5915	20.3101	20.3321	20.1457	20.002	20.4375
Mrps23	22.3623	22.3947	22.3268	22.2822	22.3038	22.2182	22.4873	22.002	22.1079	21.9061	21.6628	21.7995	21.9316		Mrpl27	21.7597	21.7939	21.8773	21.6503	21.8491	21.709	21.673	21.3538	21.5165	20.9243	21.1143	20.8802	21.1642
Mrps24	19.9778	20.7285	20.921	20.3044	21.2133	20.8844	20.9236	20.8727	20.3752	20.5165	20.3645	20.6006	20.6628		Mrpl28	21.897	22.2749	22.3693	21.8423	22.3762	22.2171	22.2878	22.0393	21.7675	21.7265	21.2477	21.1946	21.7756
Mrps25	21.3142	21.5287	21.8705	21.1711	21.4694	21.7376	21.443	21.5638	21.1704	20.8876	20.6186	20.343	21.1395		Mrpl3	21.7772	21.8297	21.5516	21.7686	21.7325	21.5685	21.5322	21.743	21.5165	21.3645	21.2821	21.1079	21.1886
Mrps26	21.2997	21.4173	21.1496	20.9846	21.0723	21.1401	21.2591	21.1765	21.0224	20.7389	20.6186	20.6186	20.68		Mrpl30	20.4079	20.2174	20.7379	20.2338	20.8544	20.505	20.4692	19.9742	20.3962	20.3857	20.1206	19.6935	20.002
Mrps27	21.2598	21.3523	21.3028	21.3544	21.1935	21.1732	21.184	20.953	21.0821	20.8191	21.0886	20.9388	21.1642		Mrpl32	19.8566	20.129	19.5941	19.8373	19.2243	19.5938	19.4078	19.0875	19.7373	19.5931	19.7603	19.6785	19.613
Mrps28	22.2563	22.2693	22.242	21.9948	22.0999	22.1414	22.3301	22.1916	21.8423	21.85	21.4324	21.2707	21.9495		Mrpl33	20.7174	20.8796	21.1379	20.7064	20.8695	20.9282	21.1767	20.6276	20.4273	20.1704	20.0426	19.2972	20.2184
Mrps30	20.5202	20.7106	20.9915	20.5583	20.7719	20.7876	20.8469	20.3101	20.1206	20.1332	19.8585	19.7403	20.0951		Mrpl34	20.487	20.4454	20.8948	20.5178	20.6897	20.5549	20.7564	20.2419	20.0426	19.8868	19.6201	19.3317	20.002
Mrps31	20.3552	20.3294	20.6859	20.8972	20.519	20.61	20.6761	20.3211	20.1825	20.0292	20.3538	20.2535	19.9459		Mrpl35	21.6444	21.735	21.6819	21.4231	21.7801	21.8032	21.6401	21.5213	21.2006	21.1143	20.7553	20.4273	20.9601
Mrps33	21.482	21.3442	21.4689	21.1505	21.4636	21.4298	21.5061	21.3699	20.9243	20.8191	20.5356	20.2764	20.8802		Mrpl36	18.4391	18.9629	18.734	18.135	19.3805	18.888	18.8091	18.8424	18.6921	19.068	15.0406	15.4091	18.6455
Mrps34	23.2348	23.2877	23.2616	23.08	23.3886	23.2508	23.211	23.1111	22.8404	22.7389	22.4972	22.2764	22.7655		Mrpl37	19.964	20.3153	20.3197	20.215	20.3242	20.1831	20.3439	19.8719	19.8554	19.4477	19.6393	19.5901	19.8559
Mrps35	19.8589	19.8346	19.6365	20.384	19.5689	19.2253	19.8512	19.2812	19.7017	19.1566	20.1581	19.671	19.41		Mrpl38	20.7671	21.0373	21.59	21.0201	21.4613	21.3816	21.1399	20.3538	20.4676	20.6453	20.5638	20.5545	20.5638
Mrps36	21.6418	21.4837	21.9271	21.7497	21.4207	21.3832	21.5533	21.3592	21.5356	21.5731	21.7915	21.85	21.7056		Mrpl39	21.6182	21.8358	21.6996	21.4572	21.7716	21.7064	21.7219	21.5069	21.5117	21.0426	20.7307	20.7223	21.1332
															Mrpl4	21.8079	21.9952	22.0651	21.3958	21.8906	22.094	22.2196	21.5823	21.4476	21.5309	21.1015	21.0559	21.2989
															Mrpl40	21.0736	20.9997	20.7619	21.012	20.7054	20.9489	20.9917	20.5451	20.8423	20.2877	20.2419	20.2419	20.3962
															Mrpl41	21.3419	21.0509	20.8061	21.3314	20.5813	20.6255	21.0171	20.4476	21.0493	20.4476	20.9882	20.4972	20.4273
															Mrpl42	19.5727	19.9175	20.1577	19.5162	20.3931	20.3169	19.7205	19.9223	19.5463	19.2681	19.7073	19.5158	19.7309
															Mrpl43	18.4264	18.7064	19.4827	18.7981	19.2015	18.8824	19.1897	18.5877	18.2393	18.2193	18.1584	17.6513	18.6045
															Mrpl44	20.4934	20.9011	20.7293	20.4746	20.7086	20.6343	20.833	20.5823	20.3538	20.3321	20.002	20.2184	20.5915
															Mrpl45	23.1898	23.5392	23.754	23.2361	23.7036	23.6552	23.5786	23.5754	23.1931	23.1143	22.5093	22.4526	22.9777
															Mrpl46	22.299	22.4593	22.4224	21.9926	22.4484	22.4673	22.4144	22.44	22.1734	21.9847	21.5261	21.5451	21.9316
															Mrpl47	22.5856	22.7056	22.4707	22.7869	22.4688	22.5741	22.5884	22.5545	22.6562	22.0821	22.4701	22.7471	22.002
															Mrpl48	19.4959	20.139	20.0068	19.9579	20.2354	20.3852	19.8258	20.1704	19.801	19.7409	20.0951	19.7318	19.6333
															Mrpl49	20.4386	20.3268	19.7454	20.9017	19.8366	19.7074	20.081	19.7095	20.1457	19.2216	20.3857	20.4375	19.734
															Mrpl50	21.5288	21.5669	21.6183	21.5546	21.5008	21.434	21.5515	21.3101	21.2066	21.0088	20.85	20.654	21.0493
															Mrpl51	21.2421	21.285	21.1153	21.7431	21.587	21.1295	21.1005	21.2244	21.1946	20.8269	21.3805	21.6006	20.343
															Mrpl52	20.7844	20.6795	20.6314	20.7909	20.5406	20.5393	20.6344	20.4972	20.0691	20.1332	20.3645	20.2419	20.1704
															Mrpl53	21.7847	21.7936	21.7687	21.8776	21.8838	21.8968	21.74	21.2535	21.4825	21.2244	21.1946	21.0886	21.3538
															Mrpl54	18.2985	18.1251	17.9635	19.0415	17.775	17.8331	17.9274	17.3994	18.3134	16.954	18.2479	17.9789	17.9376
															Mrpl55	22.5158	22.4257	22.7663	22.4777	22.5631	22.6042	22.649	22.1269	21.9672	21.7223	21.632	21.4626	21.8913
															Mrpl57	20.1498	20.2497	20.2519	20.1571	20.2103	20.2581	20.2962	20.0426	20.1079	19.8026	19.2961	19.5782	19.8792
															Mrpl58	21.6262	21.7267	21.7421	21.4712	21.7675	21.6447	21.6978	21.4726	21.2877	21.2006	20.8727	20.6886	21.0886
															Mrpl9	21.5328	21.6087	21.7148	21.4886	21.5867	21.6115	21.6724	21.2125	21.1332	21.1079	21.0292	20.6628	21.0426
															Gadd45gip1	21.1808	21.2301	21.1152	21.0695	21.3151	21.3344	21.0638	21.1079	20.68	20.7553	20.4676	20.2989	20.4067

## Sheet: Supp Fig. 2d
Respirometry (Oroboros)
	WT					m.5019A>G
CI leak state	4.8792	5.7786	32.0143	5.8837	5.0178	5.5668	4.3776	8.384	5.1339	7.9369
CI + OXPHOS	71.0756	53.738	53.5181	56.6144	43.8308	36.1812	23.6177	46.5374	29.3979	19.3295
Max OXPHOS	89.2512	69.7456	87.9054	78.4156	59.0504	62.1714	38.5724	69.9124	50.9386	33.3965
Max ETC	73.888	84.4854	130.585	104.624	76.5192	60.8553	47.6022	95.629	73.4331	50.2875
CII/SDH ETC	41.3921	39.6716	52.1249	45.876	35.8693	45.8667	32.9696	47.132	47.0581	30.5607

## Sheet: Supp Fig. 2e
Complex III				Complex IV
m.5019A>G vs WT
Name	Log2FC (RNAseq)	Log2FC (Proteomics)		Name	Log2FC (RNAseq)	Log2FC (Proteomics)
Uqcrb	-0.0596	-0.654411		Lrpprc	0.023574	0.192481
Uqcrq	-0.18108	-0.450457		Taco1	0.199674	0.280661
Cyc1	-0.00085	0.0660629		Coa3	0.033597	-0.36124
Uqcrc1	-0.1535	-0.50497		Cox14	-0.2116	-0.52427
Uqcrc2	-0.02045	-0.674315		Cmc1	-0.57634	-0.32201
Uqcrh	-0.25503	0.0143539		Cox17	-0.53082	-0.42482
Uqcr10	-0.06196	-0.423342		Cox19	-0.41848	0.023623
Uqcrfs1	-0.09183	-0.533742		Surf1	-0.0998	0.35761
Uqcc1	-0.31161	-0.410004		Smim20	-0.21968	0.147049
Uqcc2	-0.3432	0.593692		Cox5a	-0.35166	-0.80702
Uqcc3	-0.0997	0.284012		Cox5b	-0.07785	-1.14829
				Cox6c	-0.26518	-1.23407
				Cox7b	-0.2381	-1.50411
				Cox7c	-0.07076	-1.32157
				Cox4i1	-0.2543	-0.75956
				Coa6	-0.14241	0.169957
				Sco1	0.084376	0.258706
				Pet100	-0.23533	-0.16441
				Pnkd	-0.60642	-0.11585
				Cox6a1	-0.25582	-0.78519
				Cox6b1	-0.22519	-1.17041
				Ndufa4	-0.35031	-1.58432

## Sheet: Supp Fig. 2g
Mitochondrial membrane potential (unnormalised)
m.5019A>G vs WT
	TMRM fold change
Mouse 1	1.09
Mouse 2	1.11
Mouse 3	0.94
Mouse 4	1.23
Mouse 5	1.09
Mouse 6	1.12103
Mouse 7	1.05934
Mouse 8	0.998862
