# Supplementary material for: An inherited mitochondrial DNA mutation remodels inflammatory cytokine responses in macrophages and in vivo in mice
Source: Nat Commun. 2025 Nov 20;16:10222. doi: 10.1038/s41467-025-65023-4 (PMC12635290; doi:10.1038/s41467-025-65023-4)
Supplement: Supplementary file 14 — Supplementary Fig. 3 source data [file 41467_2025_65023_MOESM14_ESM.xlsx]

## Sheet: Supp Fig. 3a
Bioenergetic ratios
	WT			m.5019A>G
ATP/ADP	8.71	9.31	9.68	8.58	7.95	8.03
ATP/AMP	46.51	53.94	98.05	47.28	42.28	34.64
ADP/AMP	5.34	5.79	10.13	5.51	5.32	4.31

## Sheet: Supp Fig. 3b
Glycolytic reserve (%)
	WT	m.5019A>G
Mouse 1	206.568	98.3993
Mouse 2	205.429	97.194
Mouse 3	247.345	126.988
Mouse 4		114.329

## Sheet: Supp Fig. 3c
Oxygen consumtpion rate analysis (pmol/min/mg protein)
Time (minutes)	WT			m.5019A>G
1.44066	10.2798	9.08443	9.26321	6.68937	4.60945	8.66136	8.2158
10.133	10.3177	8.96695	9.22521	6.73965	4.53496	8.27326	8.04065
18.7954	10.3815	9.03779	9.19544	6.54779	4.45307	8.29769	7.87239
27.5504	26.4034	23.2019	24.6541	35.0517	24.6912	41.5793	44.6249
36.2155	28.0013	24.2851	26.8722	33.5339	23.8096	40.5024	42.705
44.8565	27.8853	23.3881	27.4971	32.3467	22.6732	39.9715	41.9086
53.6203	38.3765	32.4392	48.872	32.1882	22.6204	48.779	49.1664
62.341	45.8601	39.1682	53.7713	34.3027	24.2785	50.2584	49.9874
70.9953	46.7784	40.3603	54.4637	34.5955	24.1233	50.5613	49.891
79.7519	32.4257	27.1131	18.6203	23.7175	16.7755	21.8411	21.0007
88.4806	32.3414	25.8478	15.4772	23.1766	16.1893	17.8975	17.1978
97.1423	29.5537	24.0008	14.6314	22.3469	16.688	16.7245	16.1123

## Sheet: Supp Fig. 3d
Lactate (intracellular) (a.u.)
	WT_ns +/+	WT_ns -glc	WT_LPS +/+	WT_LPS -glc	5019_ +/+	5019_ -glc	5019_LPS +/+	5019_LPS -glc
Mouse 1	0.178085	0.167682	0.430366	0.206047	0.786219	0.354791	1	0.334649
Mouse 2	0.3645	0.143547	0.605043	0.196729	1	0.44847	0.928775	0.304192
Mouse 3	0.372976	0.23564	0.641141	0.346679	0.738356	0.401054	0.70588	0.440008

## Sheet: Supp Fig. 3e
Lactate (extracellular)-GLO assay (mM)
	WT	m.5019A>G	WT	m.5019A>G
	Non-stim		LPS 6 h
Mouse 1	150.147	265.272	240.193	255.698
Mouse 2	165.176	253.156	268.745	251.516
Mouse 3	179.038	247.179	265.869	256.131

## Sheet: Supp Fig. 3f
Pyruvate isotopologues (% fraction labelled)
	m+0			m+1			m+2			m+3
WT NS	27.1031	30.4194	27.6555	0	0	0	1.34991	1.21934	1.28757	71.547	68.3613	71.0569
WT LPS 6 h	22.5058	21.7974	22.6485	0	0	0	1.14292	1.18849	1.1463	76.3512	77.0141	76.2052
5019 NS	32.3216	25.425	28.0414	0	0	0	0.831591	1.11143	0.908446	66.8468	73.4635	71.0502
5019 LPS 6 h	27.2759	27.957	23.7493	0	0	0	1.01367	1.17275	1.11727	71.7104	70.8702	75.1334
Lactate isotopologues (% fraction labelled)
	m+0			m+1			m+2			m+3
WT NS	33.4245	37.6077	35.2957	0	0	0	1.48744	1.38834	1.34437	65.0881	61.004	63.3599
WT LPS 6 h	26.8433	27.477	28.1252	0	0	0	1.37051	1.452	1.34117	71.7862	71.071	70.5336
5019 NS	24.7071	26.5108	28.5254	0	0	0	1.20054	1.22228	1.12315	74.0924	72.2669	70.3514
5019 LPS 6 h	20.7341	24.0274	24.0984	0	0	0	1.2053	1.21714	1.23053	78.0606	74.7555	74.6711

## Sheet: Supp Fig. 3g
Citrate isotopologues (% fraction labelled)
	m+0			m+1			m+2			m+3			m+4			m+5			m+6
WT NS	72.0897	70.5368	67.026	0	0	0	12.544	13.6744	15.0905	4.69265	5.02749	5.78951	5.56814	5.71777	6.50801	3.59229	3.47125	3.90991	1.51325	1.57232	1.67607
WT LPS 6 h	75.7022	73.2331	68.4559	0	0	0	11.2754	12.7377	15.1294	3.49324	3.82633	4.18729	4.79765	5.15476	6.26158	3.11585	3.465	4.09188	1.61566	1.58305	1.87402
5019 NS	88.1398	82.7433	87.0478	0	0	0	5.62491	8.42323	6.1379	2.06873	2.82316	2.25662	1.87164	3.10509	2.23994	1.26134	1.79488	1.34326	1.03359	1.11032	0.974427
5019 LPS 6 h	89.9716	85.5125	88.7375	0	0	0	4.69927	7.06338	5.50261	1.58493	2.05136	1.70883	1.55177	2.40735	1.82746	1.19303	1.76254	1.27806	0.999354	1.2029	0.945506
Isocitrate isotopologues (% fraction labelled)
	m+0			m+1			m+2			m+3			m+4			m+5
WT NS	90.9552	84.0758	81.2106	0	0	0	3.76619	6.92789	8.31177	1.89562	3.45976	3.92203	1.793	3.10685	4.53173	1.58996	2.4297	2.0239
WT LPS 6 h	89.3356	85.7711	84.3375	0	0	0	4.91227	6.87992	5.80976	2.10959	2.75785	3.11773	2.14504	3.2324	4.60524	1.49749	1.35871	2.12979
5019 NS	97.8182	92.9283	94.4197	0	0	0	1.67266	4.39503	2.74936	0	1.36372	1.11215	0	0.203438	1.07166	0.50919	1.10956	0.64718
5019 LPS 6 h	96.3843	95.3482	93.6936	0	0	0	2.19986	2.7594	3.82232	0.412624	0.40943	0.559756	0	0.682582	0.947498	1.00318	0.800362	0.976835
a-KG isotopologues (% fraction labelled)
	m+0			m+1			m+2			m+3			m+4			m+5
WT NS	79.5513	70.612	74.5896	0	0	0	9.41766	14.3303	12.5064	4.64158	6.64185	5.2925	4.15694	5.49106	5.11398	2.23253	2.92476	2.49748
WT LPS 6 h	76.7525	76.2393	74.2212	0	0	0	11.6822	12.1569	13.069	3.99493	4.31948	5.33841	5.1528	4.60571	5.11766	2.41762	2.67862	2.25372
5019 NS	85.5722	86.1686	89.3801	0	0	0	8.44586	8.17174	6.46962	2.94635	2.79786	2.15693	2.00522	2.27885	1.46975	1.03041	0.582973	0.523597
5019 LPS 6 h	86.8743	87.138	90.7595	0	0	0	8.41877	7.13423	5.9352	1.75329	2.07057	1.42161	2.11507	2.51303	1.51738	0.838597	1.14419	0.366312
Succinate isotopologues (% fraction labelled)
	m+0			m+1			m+2			m+3			m+4
WT NS	66.8981	66.0055	66.7965	0	0	0	16.6514	18.1899	17.1481	10.6404	10.2468	10.4614	5.81021	5.55776	5.59399
WT LPS 6 h	60.8338	61.0612	64.691	0	0	0	19.8999	20.1119	18.6481	11.6959	11.3563	10.0739	7.57034	7.47056	6.5869
5019 NS	83.3773	79.2743	87.1951	0	0	0	9.06682	12.1666	7.14357	4.81511	5.62819	3.46493	2.74074	2.93097	2.19638
5019 LPS 6 h	81.7205	74.936	79.6848	0	0	0	9.6806	14.1353	11.4883	4.88181	6.47369	5.30671	3.71707	4.45502	3.52025
Malate isotopologues (% fraction labelled)
	m+0			m+1			m+2			m+3			m+4
WT NS	61.4734	60.9887	60.6239	0	0	0	19.0603	19.945	19.4522	14.6343	14.5037	15.1398	4.83197	4.56264	4.78414
WT LPS 6 h	60.2273	59.6247	60.6213	0	0	0	18.8589	19.3932	18.9644	15.1993	15.2529	15.5104	5.71447	5.72929	4.90391
5019 NS	75.9142	74.4051	77.8901	0	0	0	8.17047	10.3002	7.00651	14.625	13.6152	14.1925	1.29036	1.67946	0.910935
5019 LPS 6 h	72.5248	71.2104	73.1379	0	0	0	7.29503	9.56748	6.715	18.8615	17.4044	18.9204	1.31863	1.81774	1.22671
Fumarate isotopologues (% fraction labelled)
	m+0			m+1			m+2			m+3			m+4
WT NS	75.5605	71.371	71.6801	0	0	0	11.5685	12.7024	12.5408	9.2693	11.2335	10.9075	3.60167	4.69319	4.8716
WT LPS 6 h	73.5076	72.9881	70.7408	0	0	0	10.9113	12.3219	13.3736	11.1505	10.7668	11.6716	4.43065	3.92316	4.21402
5019 NS	83.0001	83.4479	85.0117	0	0	0	5.59108	6.03638	3.87285	10.3722	9.0504	10.4025	1.03663	1.46536	0.712917
5019 LPS 6 h	80.37	79.5731	80.1984	0	0	0	4.38453	6.23245	4.16373	14.2658	12.8351	14.8501	0.979734	1.35935	0.787793
Aspartate isotopologues (% fraction labelled)
	m+0			m+1			m+2			m+3			m+4
WT NS	52.4055	54.4232	53.1897	0	0	0	24.2273	23.6003	24.0408	17.3335	17.1062	17.4697	6.03374	4.87023	5.2998
WT LPS 6 h	56.5528	56.0033	56.5688	0	0	0	21.0014	21.35	21.2445	16.6359	16.8858	16.7473	5.80994	5.76091	5.43945
5019 NS	73.3838	67.2895	73.8131	0	0	0	11.9778	15.964	12.218	12.512	13.4807	11.8123	2.12638	3.26588	2.15656
5019 LPS 6 h	74.2164	70.258	72.8823	0	0	0	8.6294	12.218	8.82434	15.2817	14.9303	16.4532	1.87254	2.59374	1.84016
