# Supplementary material for: An inherited mitochondrial DNA mutation remodels inflammatory cytokine responses in macrophages and in vivo in mice
Source: Nat Commun. 2025 Nov 20;16:10222. doi: 10.1038/s41467-025-65023-4 (PMC12635290; doi:10.1038/s41467-025-65023-4)
Supplement: Supplementary file 15 — Supplementary Fig. 4 source data [file 41467_2025_65023_MOESM15_ESM.xlsx]

## Sheet: Supp Fig. 4a
TCA cycle and aspartate metabolite abundance (a.u.)
	WT LPS +Gln			WT LPS -Gln			m.5019A>G LPS +Gln			m.5019A>G LPS -Gln
Acetyl-CoA	0.0886671	0.564355	0.820054	0.488471	0.420914	0.939804	0.905343	0.611012	0.373227	0.710798	0.341404	1
Citrate	0.439607	0.848875	0.881362	0.403024	0.515119	1	0.634285	0.694642	0.239709	0.233415	0.09941	0.327866
Isocitrate	0.18268	0.605352	0.472757	0.276456	0.425363	0.483301	0.646778	1	0.219357	0.213642	0.182888	0.207434
α-KG	0.382618	0.438458	0.449066	0.082173	0.101693	0.173545	0.899038	1	0.425002	0.05125	0.097858	0.04644
Succinyl-CoA	0.0346723	0.116456	0.327373	0.439331	0.0850464	1	0.208622	0.065171	0.0179908	0.203685	0.0253312	0.177242
Succinate	0.719518	0.723637	1	0.748347	0.458764	0.868928	0.690145	0.540516	0.533153	0.49714	0.926395	0.684548
Fumarate	0.409983	0.508827	0.874273	0.176247	0.168686	0.44107	1	0.770554	0.642745	0.298088	0.304436	0.56987
Malate	0.436449	0.760755	0.77801	0.187933	0.267649	0.24316	0.9517	1	0.524939	0.354784	0.423072	0.318827
Aspartate	0.668412	1	0.292106	0.115345	0.185971	0.058942	0.378859	0.522799	0.069941	0.077032	0.118086	0.027571

## Sheet: Supp Fig. 4b
a-KG/succinyl CoA ratio
LPS	WT	m.5019A>G
Mouse 1	88.9226	288.177
Mouse 2	39.0332	140.067
Mouse 3	32.5826	132.918
Mouse 4	34.7773	166.078
Mouse 5	32.2885	373.221
a-KG/succinate ratio
LPS	WT	m.5019A>G
Mouse 1	0.105225	0.291337
Mouse 2	0.114504	0.230423
Mouse 3	0.117698	0.245198
Mouse 4	0.159842	0.291692
Mouse 5	0.155033	0.399709

## Sheet: Supp Fig. 4c
	OGDHC & PDHC E3 subunit
	Exp 1					Exp 2					Exp 3
	DLD (E3) subunit					DLD (E3) subunit					DLD (E3) subunit
	Vinculin (same blot)					Vinculin (same blot)					b-actin (same blot)
											Vinculin (same samples)

## Sheet: Supp Fig. 4d
Glutamate isotopologues (% fraction labelled)
	m+0					m+1					m+2					m+3					m+4					m+5
WT NS	37.476	31.308	20.961	21.17	20.597	0	0	0	0	0	7.739	8.402	7.128	7.204	7.27	17.209	18.806	18.148	18.233	18.385	0.189	0.81	2.642	2.766	2.633	37.387	40.673	51.121	50.628	51.117
WT LPS 6 h	20.6	14.774	10.499	10.034	11.062	0	0	0	0	0	5.625	5.526	5.435	5.199	5.483	15.213	16.228	17.068	16.944	17.371	0.929	2.041	3.075	3.096	3.201	57.634	61.431	63.924	64.727	62.882
5019 NS	34.408	27.733	17.627	18.392	19.522	0	0	0	0	0	3.587	3.651	5.494	5.544	5.59	12.088	11.487	15.706	15.533	15.207	1.435	1.422	2.319	2.695	2.743	48.482	55.707	58.854	57.836	56.939
5019 LPS 6 h	16.218	12.108	11.318	11.798	12.445	0	0	0	0	0	3.739	3.406	4.57	4.578	4.89	8.817	7.982	14.106	13.99	14.175	2.221	2.718	3.097	3.177	3.099	69.005	73.786	66.909	66.457	65.391
a-KG isotopologues (% fraction labelled)
	m+0					m+1					m+2					m+3					m+4					m+5
WT NS	43.743	33.618	14.644	16.114	15.431	0	0	0	0	0	3.992	6.446	4.685	5.021	5.204	11.914	16.114	15.344	16.061	15.516	0.558	0.52	2.311	2.493	2.815	39.793	43.302	63.016	60.312	61.034
WT LPS 6 h	21.297	15.291	7.979	8.007	8.402	0	0	0	0	0	4.491	4.403	3.719	3.685	3.654	12.498	13.786	13.725	13.461	14.27	1.726	2.407	2.785	2.713	2.582	59.988	64.113	71.792	72.135	71.092
5019 NS	30.918	24.981	12.679	15.269	14.614	0	0	0	0	0	1.766	2.413	3.211	3.598	3.036	8.266	8.462	11.213	10.94	10.5	1.733	1.65	2.38	2.289	2.523	57.318	62.495	70.517	67.903	69.327
5019 LPS 6 h	17.121	11.032	8.607	9.745	9.735	0	0	0	0	0	2.934	2.596	3.092	3.122	3.237	6.301	5.722	11.299	9.61	9.538	2.507	2.945	2.53	2.425	2.568	71.137	77.704	74.472	75.098	74.922
Isocitrate isotopologues (% fraction labelled)
	m+0					m+1					m+2					m+3					m+4					m+5					m+6
WT NS	61.7	44.346	36.707	35.382	33.356	0	0	0	0	0	12.179	12.02	12.026	14.192	13.215	24.991	17.416	18.018	18.542	21.219	1.129	5.896	14.46	13.509	12.465	0	20.322	18.788	18.375	19.745	0	0	0	0	0
WT LPS 6 h	26.788	20.838	15.628	17.885	18.716	0	0	0	0	0	5.228	4.857	7.249	7.834	9.916	15.215	19.605	21.058	21.542	19.554	2.018	2.201	8.934	8.808	11.144	50.751	52.498	47.13	43.93	40.669	0	0	0	0	0
5019 NS	48.408	36.103	27.162	26.101	29.279	0	0	0	0	0	3.66	2.277	8.34	9.792	6.363	12.238	11.294	17.496	17.28	16.928	0.995	2.905	6.289	9.079	8.532	34.7	47.421	40.712	37.748	38.899	0	0	0	0	0
5019 LPS 6 h	15.527	14.954	14.215	17.224	16.277	0	0	0	0	0	5.312	2.39	4.758	3.019	4.571	6.387	7.027	14.853	15.837	15.628	2.748	3.598	5.491	4.03	4.779	70.026	72.032	60.683	59.89	58.744	0	0	0	0	0
Citrate isotopologues (% fraction labelled)
	m+0					m+1					m+2					m+3					m+4					m+5					m+6
WT NS	51.179	41.779	34.686	34.388	34.788	0	0	0	0	0	14.469	17.817	18.274	18.288	18.018	10.071	10.016	10.036	10.109	10.384	16.415	22.627	31.374	31.375	30.019	7.461	7.159	4.989	5.152	6.028	0.406	0.603	0.641	0.688	0.763
WT LPS 6 h	37.41	29.739	22.527	24.038	26.629	0	0	0	0	0	9.865	13.027	15.338	15.19	15.221	13.159	11.647	12.962	12.195	12.103	15.754	27.825	36.5	37.25	35.527	23.533	17.085	11.686	10.31	9.545	0.279	0.677	0.987	1.018	0.977
5019 NS	53.173	43.069	36.609	37.407	37.371	0	0	0	0	0	9.189	8.686	14.605	14.637	14.296	7.577	8.616	10.177	9.883	9.911	12.523	13.822	25.986	26.342	24.368	17.288	25.345	12.097	11.149	13.491	0.251	0.463	0.527	0.581	0.562
5019 LPS 6 h	28.834	25.267	31.708	31.363	29.029	0	0	0	0	0	5.509	6.226	11.714	11.733	12.251	8.544	9.404	10.812	11.32	12.384	8.773	12.168	27.043	26.547	24.95	47.925	46.124	17.926	18.244	20.617	0.415	0.811	0.796	0.793	0.77
Malate isotopologues (% fraction labelled)
	m+0					m+1					m+2					m+3					m+4
WT NS	45.517	38.376	24.648	24.17	24.103	0	0	0	0	0	17.636	19.799	19.119	19.594	19.377	7.219	8.217	10.897	10.679	10.955	29.628	33.609	45.336	45.556	45.566
WT LPS 6 h	29.955	24.228	15.354	15.313	15.978	0	0	0	0	0	14.415	16.391	17.214	17.123	17.429	15.358	14.7	14.428	13.995	13.791	40.273	44.68	53.004	53.57	52.802
5019 NS	51.387	41.86	25.109	26.646	27.456	0	0	0	0	0	10.849	11.021	14.893	14.856	14.654	7.626	11.579	15.751	14.439	16.029	30.138	35.54	44.247	44.059	41.861
5019 LPS 6 h	33.142	27.399	20.398	20.854	22.255	0	0	0	0	0	8.281	7.948	13.286	13.376	12.79	31.725	36.382	22.823	22.331	26.377	26.852	28.271	43.492	43.439	38.578

## Sheet: Supp Fig. 4e
a-KG
	m+5/m+3 ratio
WT NS	3.34002	2.68723	4.10688	3.75518	3.93362
WT LPS 6 h	4.79981	4.65059	5.23075	5.35881	4.98192
5019 NS	6.93419	7.38537	6.28886	6.20686	6.60257
5019 LPS 6 h	11.2898	13.5799	6.59103	7.81457	7.85511

## Sheet: Supp Fig. 4f
2-HG
	Total levels (a.u.)
WT NS	0.225626	0.222551	0.270354	0.345401	0.367278
WT LPS 6 h	0.781953	0.590752	0.670514	0.727435	0.712315
5019 NS	0.601809	0.337294	0.617	0.433314	0.526539
5019 LPS 6 h	1	1	0.788396	0.640331	1
2-HG isotopologues (% fraction labelled)
	m+0					m+1					m+2					m+3					m+4					m+5
WT NS	43.173	40.569	34.135	36.41	38.677	0	0	0	0	0	4.721	6.467	4.013	3.909	4.188	3.448	11.481	16.867	20.137	16.663	7.636	3.366	4.063	3.855	3.905	41.022	38.118	40.921	35.69	36.567
WT LPS 6 h	30.683	22.498	20.426	22.513	20.448	0	0	0	0	0	4.371	4.536	4.079	3.099	3.342	4.248	11.636	21.559	18.098	25.062	4.085	4.731	4.106	4.775	4.408	56.613	56.6	49.83	51.516	46.74
5019 NS	39.692	35.912	20.967	30.013	28.383	0	0	0	0	0	2.174	1.325	1.832	2.818	3.384	2.993	1.902	37.108	14.694	9.418	3.556	2.944	2.906	3.889	3.407	51.585	57.917	37.187	48.586	55.408
5019 LPS 6 h	24.088	16.906	18.426	20.901	19.099	0	0	0	0	0	2.697	2.929	2.579	2.942	2.855	1.41	1.471	15.439	11.487	14.242	3.844	4.978	3.818	4.407	3.3	67.961	73.716	59.738	60.262	60.504

## Sheet: Supp Fig. 4g
L-2-HG isotopologues (% fraction labelled)
	m+0			m+1			m+2			m+3			m+4			m+5
WT NS	28.897	23.923	7.963	0	0	0	3.683	4.21	0	0		6.431	0	0	0	18.63	17.696	24.275
WT LPS 6 h	10.016	9.029	17.979	0	0	0	0	0	0	2.128	1.405	4.918	0	0	0	61.506	49.903	35.854
5019 NS	24.626	21.451	19.308	0	0	0	0	0	0	0	5.013	2.486	0	0	0	50.513	47.403	57.592
5019 LPS 6 h	6.079	11.341	7.103	0	0	0	0	0	1.151	0	3.512	1.656	0	0	0	76.081	66.516	73.185
D-2-HG isotopologues (% fraction labelled)
	m+0			m+1			m+2			m+3			m+4			m+5
WT NS	19.087	18.279	49.154	0	0	0	0	0	0	0	5.005	0	0	0	0	29.703	30.887	12.177
WT LPS 6 h	7.193	14.923	17.147	0	0	0	0	0	0	0	4.999	6.743	0	0	0	19.156	19.74	17.36
5019 NS	4.016	14.131	11.884	0	0	0	0	0	0	3.815	0	0	0	0	0	17.03	12.001	8.731
5019 LPS 6 h	0	5.397	3.486	0	0	0	0	0	0	0	0	0	0	0	0	17.84	13.233	13.419

## Sheet: Supp Fig. 4h
Citrate (% fraction labelled)
	m+0			m+1			m+2			m+3			m+4			m+5			m+6
WT NS	55.0893	56.0818	51.6437	0	0	0	16.0014	15.8175	16.5032	5.25096	5.14987	5.78539	10.2867	9.83908	11.1722	8.65494	8.47684	9.52286	4.71673	4.63492	5.37261
WT LPS 24 h	30.3041	26.5531	27.5393	0	0	0	48.9057	53.4161	52.3783	4.86005	4.72565	4.63073	3.74227	3.35828	3.42896	11.2964	11.1542	11.2285	0.891489	0.792768	0.794211
5019 NS	75.1131	71.2267	77.6581	0	0	0	13.1245	11.3669	9.40277	2.29282	3.12083	2.44124	0.932808	6.21993	4.40215	4.79469	4.94994	3.62185	0.736396	3.11568	2.47393
5019 LPS 24 h	78.5448	59.5498	74.1058	0	0	0	9.04235	24.8677	13.7309	5.29853	5.80019	5.43309	4.21901	1.32055	0.891255	3.43178	7.83242	5.17021	2.46926	0.629348	0.668706
Isocitrate (% fraction labelled)
	m+0			m+1			m+2			m+3			m+4			m+5
WT NS	86.5964	84.4031	81.7324	0	0	0	3.23295	4.83146	2.22768	2.54487	2.48608	4.0423	3.90597	4.39268	6.58895	3.71977	3.88667	5.40863
WT LPS 24 h	98.5739	100	100	0	0	0	0	0	0	0	0	0	0	0	0	1.42611	0	0
5019 NS	96.4256	92.854	93.3794	0	0	0	0.198655	1.09685	1.33478	0.260428	1.20916	1.26497	1.63109	2.0949	2.28168	1.48427	2.7451	1.73916
5019 LPS 24 h	99.7761	100	99.8388	0	0	0	0	0	0	0	0	0	0	0	0	0.223914	0	0.161207
a-KG (% fraction labelled)
	m+0			m+1			m+2			m+3			m+4			m+5
WT NS	58.128	58.4183	54.7628	0	0	0	15.3747	15.774	16.0088	8.02391	7.52557	7.79268	11.3024	10.6701	12.2348	7.17101	7.61204	9.20087
WT LPS 24 h	99.271	98.605	97.9155	0	0	0	0.495609	1.39504	1.53115	0	0	0	0	0	0.5533	0.233383	0	0
5019 NS	77.8755	71.3896	85.4554	0	0	0	11.1326	13.3966	9.62355	4.38774	4.71206	1.68867	4.23388	6.1395	2.36437	2.37025	4.36224	0.867982
5019 LPS 24 h	100	99.4405	100	0	0	0	0	0.559534	0	0	0	0	0	0	0	0	0	0
Malate (% fraction labelled)
	m+0			m+1			m+2			m+3			m+4
WT NS	51.9704	50.3339	50.2885	0	0	0	18.3094	19.6138	19.0151	19.0283	18.9346	19.5459	10.6919	11.1177	11.1505
WT LPS 24 h	80.6541	79.4125	78.735	0	0	0	2.89135	3.15617	3.199	15.5935	16.7034	17.3985	0.861061	0.727976	0.667494
5019 NS	74.0717	69.4178	74.9637	0	0	0	9.07398	11.7959	8.70654	14.104	14.6272	13.9015	2.75036	4.15908	2.42825
5019 LPS 24 h	57.5546	59.3034	56.5615	0	0	0	2.23052	2.5265	2.24883	39.7391	37.5648	40.659	0.475826	0.605281	0.530673
Succinate (% fraction labelled)
	m+0			m+1			m+2			m+3			m+4
WT NS	54.0679	52.438	47.4184	0	0	0	17.835	18.8942	20.5764	14.9792	15.6755	17.2647	13.1179	12.9923	14.7405
WT LPS 24 h	94.7681	93.5489	93.0977	0	0	0	2.808	3.63583	4.03746	1.18578	1.4893	1.57866	1.23809	1.32595	1.28619
5019 NS	78.5972	67.4944	71.2651	0	0	0	8.44582	13.5476	12.6434	7.16715	9.95468	8.77848	5.7898	9.00335	7.31297
5019 LPS 24 h	75.9997	79.5179	73.9246	0	0	0	1.32855	1.64411	1.55381	21.7849	17.7501	23.7727	0.886819	1.08789	0.748898
