# Supplementary material for: An inherited mitochondrial DNA mutation remodels inflammatory cytokine responses in macrophages and in vivo in mice
Source: Nat Commun. 2025 Nov 20;16:10222. doi: 10.1038/s41467-025-65023-4 (PMC12635290; doi:10.1038/s41467-025-65023-4)
Supplement: Supplementary file 16 — Supplementary Fig. 5 source data [file 41467_2025_65023_MOESM16_ESM.xlsx]

## Sheet: Supp Fig. 5a
Aspartate from U-13C-glutamine (% fraction labelled)
	m+0					m+1					m+2					m+3					m+4
WT NS	43.483	39.115	31.346	31.171	29.976	0	0	0	0	0	18.37	19.62	20.194	20.156	20.181	7.582	7.414	8.773	8.471	8.715	30.564	33.851	39.686	40.202	41.129
WT LPS	32.108	26.054	17.013	17.162	17.506	0	0	0	0	0	13.384	14.339	17.927	17.189	18.353	14.27	14.468	13.363	13.401	12.983	40.238	45.139	51.697	52.248	51.158
5019 NS	57.975	49.944	31.529	29.927	33.95	0	0	0	0	0	11.585	12.558	17.304	17.585	17.32	3.606	6.455	9.555	9.294	8.631	26.834	31.044	41.612	43.194	40.099
5019 LPS	36.779	29.098	20.643	22.03	23.235	0	0	0	0	0	10.341	8.196	15.202	14.661	15.917	21.35	28.521	15.063	15.878	16.537	31.529	34.184	49.092	47.431	44.31
Argininosuccinate from U-13C-glutamine (% fraction labelled)
	m+0					m+1					m+2					m+3					m+4					m+5
WT NS	100	100	36.113	37.188	26.426	0	0	0	0	0	0	0	8.935	3.972	13.443	0	0	2.216	3.857	3.407	0	0	52.737	54.984	56.725	0	0	0	0	0
WT LPS	34.555	27.296	18.337	19.182	18.151	0	0	0	0	0	8.266	10.407	15.046	10.907	17.598	8.695	7.583	8.54	11.903	10.448	48.484	54.714	58.077	58.007	53.078	0	0	1.926	0	0
5019 NS	100	63.755	33.652	38.537	36.164	0	0	0	0	0	0	0	13.421	6.413	8.107	0	0	9.918	6.388	12.213	0	36.245	41.083	48.662	43.516	0	0	0	0	0.725
5019 LPS	38.658	28.65	27.018	25.684	27.602	0	0	0	0	0	1.734	3.06	10.2	7.784	12.086	31.238	39.108	20.399	20.862	27.416	28.37	28.137	42.382	45.67	32.896	0	1.045	0	0	0
Fumarate from U-13C-glutamine (% fraction labelled)
	m+0					m+1					m+2					m+3					m+4
WT NS	61.942	47.267	29.837	27.906	28.594	0	0	0	0	0	10.745	14.69	16.752	16.381	15.217	3.809	6.528	8.506	8.049	8.877	23.504	31.515	44.905	47.663	47.312
WT LPS	35.49	27.612	15.55	15.488	15.659	0	0	0	0	0	13.541	14.012	14.491	14.231	14.916	12.307	12.975	12.071	11.439	11.191	38.662	45.401	57.888	58.842	58.234
5019 NS	60.02	48.694	28.851	30.637	31.327	0	0	0	0	0	8.648	8.087	12.659	12.006	10.639	4.859	9.076	13.569	11.994	13.581	26.474	34.143	44.921	45.363	44.453
5019 LPS	36.175	26.801	21.548	21.816	23.618	0	0	0	0	0	6.479	6.769	10.564	10.886	10.479	32.059	36.918	21.626	21.312	26.327	25.287	29.512	46.263	45.986	39.575

## Sheet: Supp Fig. 5b
Aspartate from U-13C-glucose (% fraction labelled)
	m+0			m+1			m+2			m+3			m+4
WT NS	43.5564	43.9761	41.2955	0	0	0	21.5238	22.121	22.2542	21.7451	21.3494	22.2512	13.1747	12.5535	14.199
WT LPS	81.6649	79.9759	80.2646	0	0	0	3.40209	3.31826	3.26861	14.2646	16.0182	15.7365	0.668471	0.687677	0.73034
5019 NS	74.1837	66.4693	72.9075	0	0	0	9.40432	13.8525	10.379	11.9731	13.152	11.9666	4.43889	6.52622	4.74686
5019 LPS	66.7765	68.0409	63.123	0	0	0	1.54544	1.9411	1.42938	31.3948	29.6956	35.1599	0.283262	0.322406	0.287787
Argininosuccinate from U-13C-glucose (% fraction labelled)
	m+0			m+1			m+2			m+3			m+4
WT NS	100	100	ND	0	0	ND	0	0	ND	0	0	ND	0	0	ND
WT LPS	94.697	97.644	89.702	0	0	0	0	0	0	5.303	2.356	10.298	0	0	0
5019 NS	100	100	100	0	0	0	0	0	0	0	0	0	0	0	0
5019 LPS	57.599	39.704	48.449	0	0	0	0	0	0	42.401	60.296	51.551	0	0	0
Fumarate from U-13C-glucose (% fraction labelled)
	m+0			m+1			m+2			m+3			m+4
WT NS	67.8236	63.5066	61.6649	0	0	0	11.951	14.6369	13.0326	12.8659	12.4921	15.0534	7.35945	9.36432	10.2492
WT LPS	87.6244	86.2262	84.4831	0	0	0	1.83138	1.80154	1.38425	10.1492	11.4463	13.4769	0.39509	0.525978	0.65578
5019 NS	81.4075	76.6567	82.0452	0	0	0	5.91948	8.09821	5.32708	10.6054	11.8949	10.6122	2.06764	3.35017	2.01554
5019 LPS	63.4403	65.3643	63.6824	0	0	0	1.41728	1.17868	1.1826	35.0077	33.1689	34.8766	0.134727	0.288175	0.258381

## Sheet: Supp Fig. 5c
	iNOS in NS & LPS stim in WT and m.5019A>G macrophages
	Exp 1-3					Exp 4		Exp 5
	iNOS					iNOS
	b-actin
						b-actin
