# Supplementary material for: An inherited mitochondrial DNA mutation remodels inflammatory cytokine responses in macrophages and in vivo in mice
Source: Nat Commun. 2025 Nov 20;16:10222. doi: 10.1038/s41467-025-65023-4 (PMC12635290; doi:10.1038/s41467-025-65023-4)
Supplement: Supplementary file 17 — Supplementary Fig. 6 source data [file 41467_2025_65023_MOESM17_ESM.xlsx]

## Sheet: Supp Fig. 6b
IFN-b fold change
m.5019A>G vs WT LPS 6 h
Mouse 1	1.64912
Mouse 2	3.01554
Mouse 3	1.35137
Mouse 4	1.16499
Mouse 5	2.17229
Mouse 6	2.26351
Mouse 7	1.57428
Mouse 8	1.85648
Mouse 9	1.61597
IFN-b fold change
m.5019A>G vs WT LPS 24 h
Mouse 1	9.96497
Mouse 2	19.448
Mouse 3	3.51574
Mouse 4	8.41647
Mouse 5	4.6664
Mouse 6	5.71067

## Sheet: Supp Fig. 6c
Isg20
Time (h LPS)	WT			m.5019A>G
0	0.025068	0.018044	0.015924	0.019401	0.011026	0.010841
1	0.01667	0.011793	0.009998	0.024842	0.01311	0.014423
2	0.03009	0.0148	0.015003	0.032187	0.016948	0.01771
6	0.594766	0.133753	0.144493	0.396089	0.105291	0.097746
24	0.270318	0.300289	0.316439	1	1	1

## Sheet: Supp Fig. 6d
Isg15
Time (h LPS)	WT			m.5019A>G
0	0.062271	0.042028	0.036223	0.049102	0.030861	0.0226962
1	0.042824	0.032261	0.026502	0.049157	0.05291	0.0551249
2	0.13171	0.043725	0.0432791	0.116069	0.0458	0.165707
6	1	0.46508	0.410804	0.773965	0.470579	0.780078
24	0.25607	0.278724	0.290746	0.907184	1	1
Irf7
Time (h LPS)	WT			m.5019A>G
0	0.034075	0.026164	0.0257069	0.030476	0.014016	0.00825329
1	0.023738	0.019567	0.0132485	0.026306	0.024362	0.0142337
2	0.020519	0.018091	0.0121164	0.019217	0.016656	0.0169329
6	0.245891	0.050722	0.0458017	0.222839	0.048748	0.261385
24	0.438724	0.512046	0.290008	1	1	1
Cxcl10
Time (h LPS)	WT			m.5019A>G
0	0.001144	0.000868	0.000766	0.001022	0.000577	0.000597
1	0.034486	0.003755	0.003806	0.033218	0.006533	0.006799
2	0.35236	0.119038	0.107711	0.317991	0.172116	0.173894
6	0.985207	0.830271	0.842488	1	1	1
24	0.031465	0.042381	0.044018	0.197652	0.226395	0.246786

## Sheet: Supp Fig. 6e
Oxylipins
8,9-DiHETrE
	WT	m.5019A>G	WT LPS	m.5019A>G LPS
Mouse 1	0.0992209	0.112747	0.146093	0.117472
Mouse 2	0.103281	0.131998	0.0945187	0.115324
Mouse 3	0.121264	0.100809	0.0978838	0.0912186
14,15-DiHETrE
	WT	m.5019A>G	WT LPS	m.5019A>G LPS
Mouse 1	0.00110283	0.00118877	0.000666885	0
Mouse 2	0.00118284	0.00130119	0	0
Mouse 3	0.00141869	0.0011619	0	0
17,18-DiHETE
	WT	m.5019A>G	WT LPS	m.5019A>G LPS
Mouse 1	0.134237	0.187855	0.217812	0.178594
Mouse 2	0.146949	0.212152	0.141591	0.190451
Mouse 3	0.165442	0.194954	0.148238	0.154578

## Sheet: Supp Fig. 6f
IL-1b quantification from Olink (pg/mL)
	WT			m.5019A>G
NS	0	0	0.018	0.02898	0.00237	0
6 h LPS	1.7924	1.44141	1.22549	0.56541	0.38279	0.66285

## Sheet: Supp Fig. 6g
Il1b fold change
m.5019A>G vs WT LPS 6 h			Exp 1		Exp 2			Exp 1		Exp 2
Mouse 1	0.282515		pro-IL-1b					COX2
Mouse 2	0.957793
Mouse 3	0.308986
Mouse 4	0.50892
Mouse 5	0.771099
Mouse 6	0.460642
Mouse 7	0.364572
Mouse 8	0.599207
			Exp 1		Exp 2
			b-actin for pro-IL-1b & COX2

## Sheet: Supp Fig. 6h
STM infection
LDH (% cytotoxicity)
	WT				m.5019A>G
LPS + NI
LPS + MOI 5	7.257	3.33333	3.96	6.045	21.7043	5.337	3.524	6.93267	8.972
LPS + MOI 10	19.3213	11	6.57067	6.091	25.3717	9.43533	3.07933	15.9663	12.854
CFU
	WT				m.5019A>G
LPS + NI	0	0	0	0	0	0	0	0	0
LPS + MOI 5	4733.33	5500	4500	2566.67	4066.67	4300	3500	2866.67	2433.33
LPS + MOI 10	5366.67	5266.67	5466.67	4833.33	4400	5600	5600	5566.67	4900
IL-1b release
	WT				m.5019A>G
LPS + NI	0	0	0	0	0	0	0	0	0
LPS + MOI 5	0.496457	0.565842	0.450165	0.448801	0.255245	0.275499	0.303503	0.361778	0.226166
LPS + MOI 10	1	1	1	1	0.576907	0.46233	0.706591	0.852914	0.77402

## Sheet: Supp Fig. 6i
NLRP3 inflammasome
	WT			m.5019A>G
LPS 3 h	0	0	0	0.002689	0	0
LPS 3 h + ATP	1	1	1	0.658921	0.642523	0.813809
	WT						m.5019A>G
LPS 6 h	0	0	0	0	0	0	0	0	0	0	0	0
LPS 6 h + ATP	1	1	1	1	1	1	0.328711	0.812849	0.470468	0.473388	0.648594	0.689606
