# Supplementary material for: An inherited mitochondrial DNA mutation remodels inflammatory cytokine responses in macrophages and in vivo in mice
Source: Nat Commun. 2025 Nov 20;16:10222. doi: 10.1038/s41467-025-65023-4 (PMC12635290; doi:10.1038/s41467-025-65023-4)
Supplement: Supplementary file 18 — Supplementary Fig. 7 source data [file 41467_2025_65023_MOESM18_ESM.xlsx]

## Sheet: Supp Fig. 7a
Il6 fold change
m.5019A>G vs WT LPS 6 h
Mouse 1	0.141032
Mouse 2	0.665729
Mouse 3	0.182687
Mouse 4	0.603278
Mouse 5	0.391
Mouse 6	0.479608
Mouse 7	0.855332
Mouse 8	0.706759
IL-6 fold change
m.5019A>G vs WT LPS 6 h
Mouse 1	0.217199
Mouse 2	0.535122
Mouse 3	0.886892
Mouse 4	0.555528
Mouse 5	0.890612
Mouse 6	0.480655
Mouse 7	0.595354
Mouse 8	0.746895

## Sheet: Supp Fig. 7b
IL-6
Time (h LPS )	WT			m.5019A>G
0	0	0	0	0	0	0
1	0	0	0	0	0	0
2	0	1.72727	9.72727	28.1818	0	15.2727
6	1627	1764.27	1974.27	1536.09	1297.91	1346.91
24	1681.27	1817.09	1876.45	1533.91	1460.18	1442.64

## Sheet: Supp Fig. 7c
Tnfa fold change
m.5019A>G vs WT LPS 6 h
Mouse 1	0.852627
Mouse 2	1.17254
Mouse 3	0.662571
Mouse 4	1.15893
Mouse 5	0.935645
Mouse 6	0.718437
TNF-a fold change
m.5019A>G vs WT LPS 6 h
Mouse 1	0.961037
Mouse 2	1.54382
Mouse 3	0.804984
Mouse 4	2.48371
Mouse 5	2.22892
Mouse 6	5.03012
Mouse 7	1.25643
Mouse 8	1.24271

## Sheet: Supp Fig. 7d
TNF-a
Time (h LPS )	WT			m.5019A>G
0	0	0	0	0	0	0
1	2272.08	2822.5	2892.92	2016.25	2172.92	2190.42
2	4032.92	4420.42	5022.08	4147.08	3499.17	4231.67
6	5105.42	5536.67	6433.75	5712.5	5937.5	6608.33
24	1121.67	1445.42	2660	1320.83	1690.42	2720.42

## Sheet: Supp Fig. 7e
Il1b fold change
m.5019A>G vs WT (LPS+r-mIFN-b/LPS)
Mouse 1	0.268248
Mouse 2	0.444917
Mouse 3	0.302002
Nos2 fold change
m.5019A>G vs WT (LPS+r-mIFN-b/LPS)
Mouse 1	2.42909
Mouse 2	2.67716
Mouse 3	2.40977

## Sheet: Supp Fig. 7f
	pro-IL-1b and COX2 with no stim, LPS or LPS+r-mIFN-b							iNOS with no stim, LPS or LPS+r-mIFN-b
	Exp 1		Exp 2		Exp 3			Exp 1		Exp 2		Exp 3
	pro-IL-1b							iNOS
								b-actin (for iNOS)
	COX2
	b-actin (for pro-IL-1b/COX2)

## Sheet: Supp Fig. 7g
	IFNAR blocking antibody
	Exp 1		Exp 2		Exp 3
	iNOS
	b-actin for iNOS blot
