# Supplementary material for: An inherited mitochondrial DNA mutation remodels inflammatory cytokine responses in macrophages and in vivo in mice
Source: Nat Commun. 2025 Nov 20;16:10222. doi: 10.1038/s41467-025-65023-4 (PMC12635290; doi:10.1038/s41467-025-65023-4)
Supplement: Supplementary file 19 — Supplementary Fig. 8 source data [file 41467_2025_65023_MOESM19_ESM.xlsx]

## Sheet: Supp Fig. 8b
Mitochondrial morphology analysis (mitoMAPR)
Mitochondrial number
	WT				m.5019A>G
NS	23.47	13.56	14.32	19.84	16.52	25.1	14.6	11.36	18.36	14.48
LPS	14.25	13.6	16.44		17.6	11.36	12.8	13.16
Mitochondrial network
	WT				m.5019A>G
NS	5.5	3.44	3.28	4.72	3.8	5.367	2.96	2.88	3.6	2.48
LPS	3.25	2.96	3.52		3.48	2.48	2.52	2.36
Mitochondrial junction points
	WT				m.5019A>G
NS	17.53	14.36	17.6	14.76	41.96	43.33	23.04	21.68	32.52	21.16
LPS	30.55	28.6	27.88		28.24	28.68	27.92	26.64

## Sheet: Supp Fig. 8c
Mitochondrial morphology analysis (mitoMAPR)
Mitochondrial length
	WT				m.5019A>G
NS	1.256	2.201	2.083	1.696	2.727	1.976	3.245	3.779	2.599	2.399
LPS		3.519	3.352	3.163	3.396	3.638	3.764	3.618

## Sheet: Supp Fig. 8e
ATP synthase puncta/mm3
WT NS	WT LPS	m.5019A>G NS	m.5019A>G LPS
7.37113	6.51699	8.5558	6.1949
8.49099	7.91246	8.95868	6.97183
8.70482	7.27786	6.76471	7.28868
7.9868	6.82692	8.22981	7.09784
6.90962	5.07881	8.13939	7.95977
6.92473	7.09202	9.2559	6.35253
6.48402	5.34913	8.16733	8.32335
7.08839	5.33708	6.54619	6.78038
6.78984	6.4637	6.91207	7.7193
3.61446	7.67098	8.99254	8.43902
4.20188	5.65905	6.62632	6.71233
5.93245	6.27451	7.28022	7.77108
6.35	5.68665	7.42188	8.3274
4.75843	6.80217	8.47682	8.43049
4.84326	7.71226	8.86022	8.80419
4.0286	7.81006	7.73124	10.6207
5.20126	7.50349	7.45791	9.90385
4.49612	8.74608	7.74157	6.87739
5.72152	6.75214	8.89543	6.14458
5.72989	8.48341	5.62222	9.30576
5.15151	8.27381	9.89035	9.08438
5.90437	5.96838	7.54545	6.92523
4.64615	8.30986	5.96364	8.38143
4.35657	6.70886	8.60892	9.56349
4.17989	8.3274	5.93315	7.86026
5.28912	7.35241	7.53138	8.15068
3.96378	9.34884	8.2284	7.90441
4.0354	7.0073	7.08384	7.3842
5.67839	6.96429	7.43405	7.35602
6.18182	7.10345	8.96226	8.6129
5.26619	7.14851	8.12589	7.3913
7.24683	6.32799	9.4086	7.96154
7.36842	6.80089	7.06241	7.59289
7.34375		7.5	7.18337
5.94377		7.22591	8.13421
6.0788		7.14286
		5.59873
		8.14356
