# Supplementary material for: An inherited mitochondrial DNA mutation remodels inflammatory cytokine responses in macrophages and in vivo in mice
Source: Nat Commun. 2025 Nov 20;16:10222. doi: 10.1038/s41467-025-65023-4 (PMC12635290; doi:10.1038/s41467-025-65023-4)
Supplement: Supplementary file 20 — Supplementary Fig. 9 source data [file 41467_2025_65023_MOESM20_ESM.xlsx]

## Sheet: Supp Fig. 9b
	Fractionation
	Exp 1		Exp 2
	TOM20
	Vinculin
	Exp 3		Exp 4
	TOM20
	Vinculin

## Sheet: Supp Fig. 9c
Mitochondrial morphology analysis (%)
	Elongated/Fused			Tubular			Punctate
WT	1.97	3.373	0	31.66	26.57	27.28	66.37	70.06	72.72
m.5019A>G	0	0	11.43	36.32	41.1	27.91	63.68	58.9	60.66

## Sheet: Supp Fig. 9e
IFN-b
	LPS			LPS+RU.521
WT	425.26	733.943	706.189	289.089	473.751	499.334
m.5019A>G	1029.17	869.432	939.638	852.252	917.93	826.611
Isg15
	LPS			LPS+RU.521
WT	0.282503	0.321117	0.450751	0.253891	0.268237	0.408347
m.5019A>G	1	1	1	0.892313	0.958115	0.968948
Isg20
	LPS			LPS+RU.521
WT	0.247755	0.307237	0.410531	0.210221	0.283477	0.485968
m.5019A>G	1	1	1	0.759056	0.901491	1.01389

## Sheet: Supp Fig. 9f
mt-Nd1
	LPS			LPS+IMT1
WT	0.715909	0.867257	1	0.068182	0.070796	0.095238
m.5019A>G	1	1	0.390476	0.056818	0.053097	0.047619
mt-Co3
	LPS			LPS+IMT1
WT	0.913043	0.80292	0.792079	0.165217	0.131387	0.108911
m.5019A>G	1	1	1.2625	0.156522	0.145985	0.168317
Ifnb1
	LPS			LPS+IMT1
WT	0.841761	0.768322	0.828858	0.836343	0.661805	1
m.5019A>G	0.836343	0.661805	1	0.613318	0.555843	0.812024
IFN-b
	LPS			LPS+IMT1
WT	211.607	419.877	403.097	160.79	280.72	334.353
m.5019A>G	769.207	789.75	763.545	630.826	582.593	811.138

## Sheet: Supp Fig. 9g
Isg15
	LPS			LPS+IMT1
WT	0.55	0.77	0.77	0.44	0.7	0.6
m.5019A>G	1	1	1	0.76	0.84	0.87
Isg20
	LPS			LPS+IMT1
WT	0.44	0.67	0.68	0.33	0.51	0.53
m.5019A>G	1	1	1	0.87	0.81	0.86
