# Supplementary material for: An inherited mitochondrial DNA mutation remodels inflammatory cytokine responses in macrophages and in vivo in mice
Source: Nat Commun. 2025 Nov 20;16:10222. doi: 10.1038/s41467-025-65023-4 (PMC12635290; doi:10.1038/s41467-025-65023-4)
Supplement: Supplementary file 21 — Supplementary Fig. 10 source data [file 41467_2025_65023_MOESM21_ESM.xlsx]

## Sheet: Supp Fig. 10a
Kidney proteomics - GSEA
m.5019A>G vs WT
	NES	-log10(FDR)
HALLMARK_OXIDATIVE_PHOSPHORYLATION	-1.7535	2.07615
HALLMARK_ADIPOGENESIS	-1.53863	1.12825
HALLMARK_KRAS_SIGNALING_DN	-1.53848	1.30434
HALLMARK_HEME_METABOLISM	-1.36904	0.695448
HALLMARK_WNT_BETA_CATENIN_SIGNALING	-1.29255	0.520735
HALLMARK_PEROXISOME	-1.21122	0.346691
HALLMARK_FATTY_ACID_METABOLISM	-1.09534	0.102437
HALLMARK_BILE_ACID_METABOLISM	-1.0827	0.129794
HALLMARK_REACTIVE_OXYGEN_SPECIES_PATHWAY	-0.98549	0
HALLMARK_MYC_TARGETS_V2	-0.97135	0
HALLMARK_IL6_JAK_STAT3_SIGNALING	-0.96485	0.020395
HALLMARK_GLYCOLYSIS	-0.95485	0.040487
HALLMARK_P53_PATHWAY	-0.93217	0.035203
HALLMARK_MYC_TARGETS_V1	-0.87422	0
HALLMARK_XENOBIOTIC_METABOLISM	-0.80713	0
HALLMARK_SPERMATOGENESIS	-0.80267	0
HALLMARK_UV_RESPONSE_UP	-0.75752	0
HALLMARK_HEDGEHOG_SIGNALING	-0.74862	0
HALLMARK_ANDROGEN_RESPONSE	-0.74763	0.003079
HALLMARK_MITOTIC_SPINDLE	-0.69266	0.011165
HALLMARK_INTERFERON_ALPHA_RESPONSE	1.85019	2.47679
HALLMARK_INTERFERON_GAMMA_RESPONSE	1.78909	2.43047
HALLMARK_MYOGENESIS	1.55515	1.09735
HALLMARK_IL2_STAT5_SIGNALING	1.50501	1.00729
HALLMARK_ANGIOGENESIS	1.4098	0.750389
HALLMARK_KRAS_SIGNALING_UP	1.19731	0.150567
HALLMARK_ALLOGRAFT_REJECTION	1.11879	0.00828
HALLMARK_TGF_BETA_SIGNALING	1.09959	0.020041
HALLMARK_TNFA_SIGNALING_VIA_NFKB	1.09799	0.067065
HALLMARK_EPITHELIAL_MESENCHYMAL_TRANSITION	1.06381	0.033081
HALLMARK_MTORC1_SIGNALING	1.04966	0.045794
HALLMARK_CHOLESTEROL_HOMEOSTASIS	1.04866	0.080723
HALLMARK_HYPOXIA	1.04722	0.111392
HALLMARK_INFLAMMATORY_RESPONSE	1.02225	0.091852
HALLMARK_DNA_REPAIR	1.01228	0.101334
HALLMARK_ESTROGEN_RESPONSE_LATE	0.991525	0.085699
HALLMARK_UNFOLDED_PROTEIN_RESPONSE	0.98365	0.097577
HALLMARK_COAGULATION	0.958538	0.079
HALLMARK_COMPLEMENT	0.952497	0.092217
HALLMARK_ESTROGEN_RESPONSE_EARLY	0.932491	0.082076
HALLMARK_E2F_TARGETS	0.921824	0.085685
HALLMARK_APOPTOSIS	0.911243	0.088908
HALLMARK_UV_RESPONSE_DN	0.90822	0.103938
HALLMARK_APICAL_JUNCTION	0.906339	0.119037
HALLMARK_APICAL_SURFACE	0.80619	0.015588
HALLMARK_G2M_CHECKPOINT	0.661417	0
HALLMARK_PI3K_AKT_MTOR_SIGNALING	0.64679	0
HALLMARK_PROTEIN_SECRETION	0.319389	1.67e-05

## Sheet: Supp Fig. 10b
Ifnb1 expression in lung
	WT										m.5019A>G
PBS	0.095511	0.121299	0.112497	0.0303525							0.0181471	0.0678128	0.320368	0.115112
LPS 2h	0.330468	0.191977	0.121299	0.249284	0.229226	0.444955	0.371747	0.371887	0.232895	0.543533	0.51958	0.453677	0.399236	1	0.702006	1	0.80776	0.591538	0.773941	0.462033
Female
Male

## Sheet: Supp Fig. 10d
Lung proteomics - GSEA
m.5019A>G vs WT
	NES	-log10(FDR)
HALLMARK_INTERFERON_GAMMA_RESPONSE	1.51	0.474955
HALLMARK_INFLAMMATORY_RESPONSE	1.47	0.59346
HALLMARK_INTERFERON_ALPHA_RESPONSE	1.43	0.610834
HALLMARK_ESTROGEN_RESPONSE_EARLY	1.34	0.408935
HALLMARK_APICAL_SURFACE	1.33	0.473661
HALLMARK_DNA_REPAIR	1.32	0.493495
HALLMARK_UNFOLDED_PROTEIN_RESPONSE	1.16	0.067526
HALLMARK_ESTROGEN_RESPONSE_LATE	1.15	0.112946
HALLMARK_IL2_STAT5_SIGNALING	1.14	0.114074
HALLMARK_TNFA_SIGNALING_VIA_NFKB	1.13	0.140261
HALLMARK_BILE_ACID_METABOLISM	1.12	0.169411
HALLMARK_E2F_TARGETS	1.11	0.189096
HALLMARK_NOTCH_SIGNALING	1.09	0.163043
HALLMARK_HYPOXIA	1.07	0.163676
HALLMARK_MTORC1_SIGNALING	1	0.044312
HALLMARK_UV_RESPONSE_DN	0.95	0
HALLMARK_FATTY_ACID_METABOLISM	0.94	0
HALLMARK_TGF_BETA_SIGNALING	0.94	0.007889
HALLMARK_PEROXISOME	0.93	0.023192
HALLMARK_UV_RESPONSE_UP	0.92	0.03574
HALLMARK_IL6_JAK_STAT3_SIGNALING	0.87	0
HALLMARK_OXIDATIVE_PHOSPHORYLATION	0.86	0
HALLMARK_PROTEIN_SECRETION	0.85	0
HALLMARK_MYC_TARGETS_V2	0.81	0
HALLMARK_PI3K_AKT_MTOR_SIGNALING	0.79	0
HALLMARK_G2M_CHECKPOINT	0.76	0
HALLMARK_GLYCOLYSIS	0.7	0
HALLMARK_ADIPOGENESIS	0.68	0
HALLMARK_APOPTOSIS	0.67	0
HALLMARK_MYC_TARGETS_V1	0.64	0.006564
HALLMARK_MYOGENESIS	-1.59	0.88941
HALLMARK_KRAS_SIGNALING_DN	-1.42	0.501689
HALLMARK_COAGULATION	-1.35	0.463442
HALLMARK_KRAS_SIGNALING_UP	-1.26	0.303644
HALLMARK_HEME_METABOLISM	-1.2	0.247184
HALLMARK_ALLOGRAFT_REJECTION	-1.17	0.247184
HALLMARK_WNT_BETA_CATENIN_SIGNALING	-1.1	0.134304
HALLMARK_HEDGEHOG_SIGNALING	-0.96	0
HALLMARK_COMPLEMENT	-0.96	0
HALLMARK_SPERMATOGENESIS	-0.92	0
HALLMARK_CHOLESTEROL_HOMEOSTASIS	-0.91	0
HALLMARK_XENOBIOTIC_METABOLISM	-0.89	0
HALLMARK_EPITHELIAL_MESENCHYMAL_TRANSITION	-0.86	0
HALLMARK_APICAL_JUNCTION	-0.82	0
HALLMARK_ANGIOGENESIS	-0.78	0
HALLMARK_MITOTIC_SPINDLE	-0.77	0
HALLMARK_ANDROGEN_RESPONSE	-0.73	0
HALLMARK_P53_PATHWAY	-0.72	0
HALLMARK_REACTIVE_OXYGEN_SPECIES_PATHWAY	-0.42	0
